# Supplementary material for: Excitatory nucleo-olivary pathway shapes cerebellar outputs for motor control
Source: Nat Neurosci. 2023 Jul 20;26(8):1394–406. doi: 10.1038/s41593-023-01387-4 (PMC10400430; doi:10.1038/s41593-023-01387-4)
Supplement: Supplementary file 5 — Supporting data for Supplementary Figs. 1, 2, 5, 7, 8 and 10. [file 41593_2023_1387_MOESM5_ESM.xlsx]

## Sheet: Fig.S1
Fig. S1b (right) | IPSC amplitude		Fig. S1c (upper) | IPSC following picrotoxin
43.4		5s	10s	15s	20s	25s	30s	35s	40s	45s	50s	55s	60s	65s	70s	75s	80s	85s	90s	95s	100s	105s	110s	115s	120s	125s	130s	135s	140s	145s	150s	155s	160s	165s	170s	175s	180s	185s	190s	195s	200s	205s	210s	215s	220s	225s	230s	235s	240s
34.4		142.1	52.4	81.9	65	77.1	82.1	160.4	96.5	147.4	94.9	99.1	108.1	105.1	43.7	75.9	31.2	106.3	23.3	63.4	14.5	31.2	60	32.2	33.4	35.8	16.4	25.1	64.7	42.4	22.2	22.6	26	22.3	28.9	10.2	48.5	30.5	17.1	19.7	20.3	5	25.7	29.4	18.3	31.3	25.3	40.6	35
55.6		89.5	77.5	93.4	143.5	114.8	90.4	65	85.3	150.7	90.8	66.1	70	40.8	76.9	61.8	61.1	76.1	73.4	87.8	62.5	38.6	74.4	55	55.5	59.2	55	49.5	36	67.3	80.3	47.6	61.2	69.3	63.7	41.7	30	26.5	40	40	34	28.9	30.2	24.4	14.9	18.6	14.5	25.2	15
106.7		126.3	61.5	143.8	94	73.3	71.2	132	94	105.8	98	53.9	138.7	46.5	87.7	68.1	78.5	122.8	114	77.1	55.3	42.6	53.6	19.6	30.8	16.8	20.7	16.3	30.9	11.5	31.2	15.9	20	23.8	14.7	9.3	14.2	10.1	20.7	17.4	32.1	21	23.1	19.4	21.9	26	26.2	24.6	28
126.6		132.8	69.1	86.9	126.1	93.4	99.8	60.2	66.7	116.1	148.9	38.1	63.4	44.6	58.6	52.4	53.5	29.3	21	38.5	26.2	56.7	19.8	47.1	32.7	31.6	38	23.6	13.3	32.8	13.4	12.5	18.5	13.8	1.8	16.5	20.8	7	12.4	23.6	14.8	5	8.7	8.2	7.4	12	11.8	25.9	10.6
135.1		100.7	178	88.9	63.9	79.2	182.2	63.7	81	86.5	75.8	99.1	85	107.5	97.6	73.6	81.4	126.7	84.9	111	92.4	72.6	82.1	117.2	93.3	103.1	97.5	73.3	75.9	104.9	79.6	85.1	103.7	68.8	60	74.8	49	48.8	44.2	47.7	29.2	33.7	36.1	37.1	34.7	18.2	15.4	20.1	24.1
101		82	92.9	113.9	114.8	56.3	113.1	96.8	117.1	99.7	112.9	58.3	93.8	74.9	82.9	111.4	73.2	99.5	186	134.3	90.2	52.4	169.1	102.2	165.7	44.4	21.8	107.8	66.6	128.5	97.4	91.2	100.2	87.5	24.4	56.6	47.7	50.6	30	43.9	45.8	21.1	45.6	32.9	23.7	25.1	25.2	25.6	23.5
79.33
29.8
77.9		Fig. S1c (lower) | comparison of IPSC before and after picrotoxin				Fig. S1d (left) | IPSC amplitude following 10-Hz opto											Fig. S1d (right) | IPSC amplitude following 20-Hz opto
45.5						1	2	3	4	5	6	7	8	9	10		1	2	3	4	5	6	7	8	9	10	11	12	13	14	15	16	17	18	19	20
98.3						100	105.16	92.11	95.72	86.65	86.38	77.41	82.5	79.72	77.37		100	125.78	102.23	89.82	86.75	88.61	88.89	72.42	69.25	70.49	72.53	65.41	74.24	64	69.38	70.02	66.17	62.05	61.34	66.12
15.7						100	90.32	86.89	74.57	71.56	63.64	66.59	65.07	66.52	58.72		100.01	106.52	87.66	67.35	71.02	72.41	70.79	64.4	57	52.39	47.63	47.5	36.63	45.03	46.84	40.76	47.67	46.81	43.34	38.82
120		control	picrotoxin			99.99	85.43	65.22	85.58	73.27	76.94	73.21	70.3	74.44	71.7		100.01	173.38	158.8	97.69	82.51	117.82	106.29	89.86	89.05	94.58	103.2	88.43	89.76	90.92	86.98	90.17	91.04	94.27	85.48	86.53
		100	11.5			100	78.93	64.77	61.92	55.91	41.27	51.15	50.05	55.62	28.84		100	107.91	82.92	67.33	47.44	61.68	55.73	42	35.81	36.68	34.51	28.78	31.62	29.27	24.1	23.49	24.57	22.29	17.7	22.68
		100	8.7			100	68.25	71.56	60.21	69.15	57.92	59.02	49.4	61.11	57.79		100	108	89.55	67.4	51.88	76.03	67.58	57.6	63.33	62.31	59.37	55.08	58.06	54.6	56.28	57.41	49.68	54.4	56.91	50.23
		100	13.1			100	83.09	74.76	68.67	60.83	57.58	51.94	57.06	51.78	52.65		100	101.81	87.79	67.54	57.98	56.13	53.3	54.22	50.11	47.07	47.1	46.58	42.91	42.64	40.61	39.62	41.95	39.91	40.06	36.48
		100	13.3			100	142.14	97.57	91.66	97.95	94.94	88.53	84.69	81.09	84.4		100.01	185.99	190.81	162.7	132.42	118.15	120.34	129	125.2	119.61	128.32	114.47	110.36	118.31	108.8	111.49	105.89	120.95	103.11	106.39
		100	8.5			99.99	111.33	78.51	82.19	82.95	75.54	79.65	75.34	72.43	77.25		100	164.62	164.46	147.93	126.82	98.19	104.61	106.79	105.26	107.7	97.65	88.72	91.85	88.95	84.88	85.04	87.63	84.02	93.43	83.99
		100	7.5			99.99	167.75	134.43	133.29	137.17	113.04	125.89	115.92	116.88	114.19		99.97	169.26	173.53	150.56	141.68	119.92	137.34	129.55	148.1	132.57	142.2	118.17	126.22	130.9	129.14	135.6	119.01	88.24	104.47	127.62
						100	119.47	72.53	90.42	82.76	80.73	85.58	73.52	68.83	81.9		100	189.14	188.52	153.42	108.6	56.26	130.84	145.64	126.05	106.36	103.12	106.42	106.79	103.32	101.46	105.81	98.2	97.72	95.74	96.36
						100.01	91.46	87.91	76.61	72.77	79.53	75.84	75.58	67.14	70.9		99.99	144.88	129.67	99.02	67.87	86.59	81.7	73.6	67.19	70.05	59.67	67.7	66.44	70.79	70.02	69.29	67.7	67.39	64.01	60.56
						100	79.1	69.43	69.55	61.1	59.16	56.89	52.41	54.63	54.98		99.99	133.95	110.52	74.4	43.4	67.04	65.21	49.32	40.58	48.34	47.7	47.23	44.56	42.69	40.69	31.79	40.13	39.57	36.98	34.63
						99.99	136.19	123.23	105.1	97.89	100.51	99.45	101.37	97.04	103.82		99.97	155.56	162.78	154.05	136.77	124.95	117.03	116.66	119.4	108.84	115.56	109.16	107.67	90.74	98.17	99.86	113.57	95.18	97.36	93.97
						100	90.24	73.12	76.21	67.98	66.41	62.15	64.06	58.8	58.34		100	125.11	117.24	94.43	80.47	69.4	62.47	56.46	64.62	61.79	55.48	52.59	51.33	50.18	48.4	48.43	47.91	47.42	44.97	46.88
[truncated: 22 more columns]

## Sheet: Fig.S2
Fig. S2b (lower) | CS probability following individual pulses
1	2	3	4	5
100	31.3199	27.2931	34.8993	31.0962
100	28.1536	25.5941	21.3894	25.777
100	7.91599	3.06947	11.4701	14.0549
100	36	24.5714	21.1429	18.8571
100	51.4286	52.8571	65.7143	70
100	9.45946	24.3243	20.2703	8.10811
100	15.625	5.20833	5.20833	15.625
100	31.25	31.25	10.4167	29.1667
100	26.1628	24.4186	29.0698	41.2791
100	20.6897	22.9885	10.3448	33.3333
100	48.3871	32.2581	80.6452	90.3226
100	25.2101	55.4622	50.4202	58.8235
100	42.623	27.0492	46.7213	26.2295

## Sheet: Fig.S5
Fig. S5c | Comparison of FN rebound timing and CS peak timing
10-ms opto		250-ms opto		500-ms opto
FN rebound	CS peak	FN rebound	CS peak	FN rebound	CS peak
110	85	290	290	540	560
120	140	280	340	560	550
130	65	315	320	545	540
145	195	285	310	555	585
105	120	285	345	535	560
85	130	310	335	550	600
70	95	305	350	535	540
55	100	300	310	540	540
85	85	320	300	550	555
35	110	355	310	515	535
35	120	335	315	520	520
50	155	365	305	520	545
50	85	280	310	520	540
95	25	285	415	520	540
65	230	285	295	545	555
55	85	325	305	560	545
50	90	330	305	580	550
110	55	290	305	580	550
55	95	305	305	525	550
45	80	315	300	545	550
50		280	315	575	555
50		290	315	515
60		285	310	530
65		280	295	525
40		325	310	520
50		275		560
75		290		525
45		285		535
50		310		555
55		320		520
55		315		565
90		275		525
85		280		560
40		320		545
45		285		520
50		315		560
75		305		550
45		275		515
45		280		520
70		280		530
60		280		520
140		280		535
60		295		560
105		290		530
115		295		555
65		320		550
75		300		560
		320		555
		320		520
		320		555
		300		520
		310
		305
		325
		275
		340
		325

## Sheet: Fig.S7
Fig. S7c | Normalized spinal projection density (%)
C1	C2	C3	C4	C5	C6	C7	C8	T1
79.1	4.1	5.7	1.6	3.5	4.1	0.7	1.3	0
35.2	14.9	16.3	4.8	15.8	5.8	2.4	2.1	2.8
45.3	17.1	15.8	4	4.6	3.6	1.4	6.3	1.9

## Sheet: Fig.S8
Fig. S8c
Displacement (mm)		Velocity (mm/s)
control	opto	control	opto
0.667588	2.9506	3.81791	11.2901
1.26926	2.74889	4.46249	11.098
1.94277	1.80445	7.13998	8.26735

## Sheet: Fig.S10
Fig. S10a | 250-ms opto											Fig. S10b | 50-ms opto driven saccade									Fig. S10c | 50-ms opto driven upper body movement
Saccade					Upper body movement
Onset		Timing of peak velocity			Onset		Timing of peak velocity				Onset		Timing of peak velocity		Amplitude		Velocity			Onset		Timing of peak velocity		Turning angle		Velocity
FNA	FNA+IOI	FNA	FNA+IOI		FNA	FNA+IOI	FNA	FNA+IOI			FNA	FNA+IOI	FNA	FNA+IOI	FNA	FNA+IOI	FNA	FNA+IOI		FNA	FNA+IOI	FNA	FNA+IOI	FNA	FNA+IOI	FNA	FNA+IOI
53.5	53	142.833	107.8		54.1667	34.7368	99	102.895			47.6	49.0278	127	116.111	6.10308	10.6542	287.196	492.333		45	37.7778	84.2188	82.4074	12.7481	18.7343	11.7613	18.9919
56	45	132	106.111		46.4706	40.2381	93.9706	118.571			43.7037	46.6216	113.519	112.432	5.61256	12.3451	233.398	552.214		45.625	47.3529	97.5	88.5294	13.7802	26.5525	8.40521	11.4032
46.8	50.2941	160.6	130.294		44.5	38.8095	111.833	97.3809			47.7419	43.8462	114.839	121.41	8.91895	8.65423	394.53	391.5		41.0606	39.4118	75.6061	85.7353	28.5637	33.0645	12.3749	10.9802
71	42.5	133.5	125.833		35.7895	48.4	93.421	111.6			65.7692	50.2778	120.769	140	3.96842	5.59905	206.775	241.851		26.6667	38.9744	88.8333	86.0256	12.7567	23.4587	9.94066	13.3209
48.1818	67.5	101.364	120		54.7222	45.6452	130.278	83.5484			45.4167	48.6667	119.167	124.333	2.94241	8.12814	125.885	330.834		59.0909	43.3824	94.2424	84.1176	7.37418	17.7462	6.98204	17.4862
85.6667	63.3871	187.667	123.71		63.8462	46.4103	117.857	87.3077			72.5	52.7632	105.556	140.526	2.39611	7.76029	107.067	319.475		55.5769	46.6667	85.7692	80.4545	13.3654	23.9124	9.32812	12.8282
60.5882	69.8571	110.294	114.571		49.7059	35.6452	101.177	100.484			66.5625	48.1667	115.938	103.5	1.99697	5.6976	110.7	243.724		51.1905	43.7143	91.6667	84.2857	11.0181	16.8732	10.4741	12.8456
55	60	116.4	118.8		64.1667	45.3571	90.4167	96.4286			52.25	49.3023	108.5	133.14	6.873	8.96042	317.895	390.276		49.0909	34.1176	91.3636	78.5294	17.8586	17.5751	7.73122	13.2875
80.5882	67.5	120	120		64.1304	65.6897	106.087	99.1379			49.6875	44.2222	150.312	113.111	5.00597	9.58221	226.614	376.685		60.5556	48.7097	108.889	73.7097	21.2097	25.2053	11.1276	14.1722
