# Supplementary material for: Excitatory nucleo-olivary pathway shapes cerebellar outputs for motor control
Source: Nat Neurosci. 2023 Jul 20;26(8):1394–406. doi: 10.1038/s41593-023-01387-4 (PMC10400430; doi:10.1038/s41593-023-01387-4)
Supplement: Source Data Fig. 1 — Statistical source data. [file 41593_2023_1387_MOESM6_ESM.xlsx]

## Sheet: Fig.1b
FN axon density (%total axons in IO)
mcMAO		lcMAO
98.966	5.53694	1.034	94.4631
100	5.37024	0	94.6298
85.3811	1.37731	14.6189	98.6227
98.2766		1.72344

## Sheet: Fig.1c
Colocolized FN terminals (%)
VGluT2+	VGAT+
99.32	0.68
99.46	0.54
98.75	1.25
97.28	2.72
97.71	2.29
98.16	1.84
99.09	0.91
96.53	3.47
99.47	0.53
99.2	0.8
99.59	0.41
99.5	0.5
97.88	2.12
98.84	1.16
98.39	1.61

## Sheet: Fig.1d
Colocolized FN terminals (%)
VGluT2+	VGAT+
1.09	98.91
1.33	98.67
4.86	95.14
3.61	96.39
6.9	93.1
1.27	98.73
4.46	95.54
3.77	96.23
3.41	96.59
0.72	99.28
0.73	99.27
1.13	98.87
1.74	98.26
2.17	97.83
3.7	96.3
3.57	96.43
1.81	98.19
3.59	96.41
1.32	98.68

## Sheet: Fig.1f
Proportion of GABA- & GABA+ FN bouton (%)						FN bouton size (nm2)
mcMAO		lcMAO				mcMAO (GABA-)	lcMAO (GABA+)
100	0	6	94			614973	564817
96	4	0	100			634866	745093
100	0	7	93			789712	841316
100	0	0	100			823910	543709
						470568	603257
						453477	485358
						875712	1169723
						678817	694220
						755191	488778
						1417957	940051
						514941	513653
						1101625	944301
						585575	911736
						434018	665988
						628966	761832
						311196	1081741
						444891	354564
						582706	1061963
						1098545	904855
						2214709	465933
						522130	745594
						834503	841276
						1195597	524664
						705405	424753
						951217	680495
						1086654	709776
						1645214	351788
						1025930	1082371
						1070148	769965
						467712	474063
						1514716	845841
						825578	415827
						1257065	300053
						1892922	415888
						1184466	519412
						1049815	211800
						686639	204005
						1726735	588073
						467373	526118
						2168229	530418
						1301317	556553
							482341
							311434
							349908
							461160
							1158181
							1020931
							459136
							1026741
							733404
							513602
							962513
							456618
							854826
							432225
							503751
							485978
							443028
							586539
							415029
							456556
							745331
							934915
							880040
							775081
							307022
							1008165
							412659

## Sheet: Fig.1h
EPSC amplitude (pA)
70.7
41.6
53.3
56.7
26
23.7
73.4
102.9
38.4
31.6
29.9
32.3
41.4
152.27

## Sheet: Fig.1i
EPSC amplitude (% baseline)
5s	10s	15s	20s	25s	30s	35s	40s	45s	50s	55s	60s	65s	70s	75s	80s	85s	90s	95s	100s	105s	110s	115s	120s	125s	130s	135s	140s	145s	150s	155s	160s	165s	170s	175s	180s	185s	190s	195s	200s	205s	210s	215s	220s	225s	230s	235s	240s	245s	250s
142.1	52.4	81.9	65	77.1	82.1	160.4	96.5	147.4	94.9	99.1	108.1	105.1	43.7	75.9	31.2	106.3	23.3	63.4	14.5	31.2	60	32.2	33.4	35.8	16.4	25.1	64.7	42.4	22.2	22.6	26	22.3	28.9	10.2	48.5	30.5	17.1	19.7	20.3	5	25.7	29.4	18.3	31.3	25.3	40.6	35	18.6	20.1
89.5	77.5	93.4	143.5	114.8	90.4	65	85.3	150.7	90.8	66.1	70	40.8	76.9	61.8	61.1	76.1	73.4	87.8	62.5	38.6	74.4	55	55.5	59.2	55	49.5	36	67.3	80.3	47.6	61.2	69.3	63.7	41.7	30	26.5	40	40	34	28.9	30.2	24.4	14.9	18.6	14.5	25.2	15	29.6	19
126.3	61.5	143.8	94	73.3	71.2	132	94	105.8	98	53.9	138.7	46.5	87.7	68.1	78.5	122.8	114	77.1	55.3	42.6	53.6	19.6	30.8	16.8	20.7	16.3	30.9	11.5	31.2	15.9	20	23.8	14.7	9.3	14.2	10.1	20.7	17.4	32.1	21	23.1	19.4	21.9	26	26.2	24.6	28	17.5	25.2
132.8	69.1	86.9	126.1	93.4	99.8	60.2	66.7	116.1	148.9	38.1	63.4	44.6	58.6	52.4	53.5	29.3	21	38.5	26.2	56.7	19.8	47.1	32.7	31.6	38	23.6	13.3	32.8	13.4	12.5	18.5	13.8	1.8	16.5	20.8	7	12.4	23.6	14.8	5	8.7	8.2	7.4	12	11.8	25.9	10.6	17.6	12.5
100.7	178	88.9	63.9	79.2	182.2	63.7	81	86.5	75.8	99.1	85	107.5	97.6	73.6	81.4	126.7	84.9	111	92.4	72.6	82.1	117.2	93.3	103.1	97.5	73.3	75.9	104.9	79.6	85.1	103.7	68.8	60	74.8	49	48.8	44.2	47.7	29.2	33.7	36.1	37.1	34.7	18.2	15.4	20.1	24.1	25.3	15.8
82	92.9	113.9	114.8	56.3	113.1	96.8	117.1	99.7	112.9	58.3	93.8	74.9	82.9	111.4	73.2	99.5	186	134.3	90.2	52.4	169.1	102.2	165.7	44.4	21.8	107.8	66.6	128.5	97.4	91.2	100.2	87.5	24.4	56.6	47.7	50.6	30	43.9	45.8	21.1	45.6	32.9	23.7	25.1	25.2	25.6	23.5	16.2	14.9
[truncated: 20 more columns]

## Sheet: Fig.1j
EPSC amplitude (% baseline)
control	NBQX
100	11.3
100	9.7
100	16.3
100	15.6
100	11.9
100	13.1

## Sheet: Fig.1l
Normalized amplitude (%first EPSC), 10 Hz opto
1	2	3	4	5	6	7	8	9	10
100	49.1	70.5	64.7	59.1	54.1	61.3	63.8	63.4	68.9
100	65.8	79.4	57	63.6	70.5	69.9	71.1	70.3	63.4
100	76.8	95.2	85.3	94.4	90.4	78.7	107.4	76.9	112
100	62.3	65.5	89.9	95.8	84.3	85.6	95	92	80.7
100	92.2	106.2	121.4	166.3	177.3	87.8	197.5	112.9	132.2
100	66.4	78.4	122.6	110.8	113.2	103.2	105.5	122.4	85.8
100	126.4	114.4	143	135.8	137	133.6	142.2	137	127.4
100	124.2	117.8	115.7	116.9	120.7	113.3	112.5	111.4	108.7
100	106.6	143.9	118.7	157.5	208.3	167.5	164.8	187.3	170.3
100	89	110.4	118.9	109.7	103.6	89.5	103.6	104.3	103.4
100	83.2	63.2	96.1	52.9	60.9	63.3	65.4	53.1	69.8
100	80	82.4	112.8	109.4	108.4	97.9	102.8	90.8	121.3
100	50.2	96.4	83.8	88.6	79.9	97.6	85.2	70.9	64.5
100	128.5	190.8	186.5	149.1	198.6	186.9	177.8	133.8	194.4
Normalized amplitude (%first EPSC), 20 Hz opto
1	2	3	4	5	6	7	8	9	10	11	12	13	14	15	16	17	18	19	20
100	111.25	85.9	73.59	75.68	78.77	81.38	84.63	89.17	72.07	91.14	93.35	86.32	84.91	87.07	84.07	96.83	77.02	93.83	88.85
100	108.78	99.78	66	75.03	80.82	71.41	83.44	86.18	75.12	73.8	75.26	86.03	77.64	75.61	79.66	62.72	74.6	70.78	77.94
100	185.47	119.28	91.93	118.62	121.89	117.38	110.4	119.28	108.25	118.67	110.24	101.56	125.03	120.39	108.14	106.88	124.04	87.03	114.82
100	152.8	102.19	61.15	44.11	73.84	113.76	126.84	135.25	127.55	128.29	97.7	109.44	126.28	146.07	141.64	126.3	94.7	139.52	135.92
100	127.15	120.24	60.01	104.37	77.71	108.29	147.11	110.37	127.19	125.63	138.58	114.42	145.87	143.12	109.91	101.16	106.74	94.75	102.86
100.03	81.16	61.06	60.57	88.36	81.16	107.12	114.79	99.38	76.92	85.04	81.23	78.38	87.61	96.9	77.42	49.39	65.46	69.77	53.22
100	85.66	84.62	82.13	80.54	87.91	85.3	88.04	94.13	92.11	94.28	93.54	99.39	97.63	104.25	101.14	107.63	91.29	104.58	96.39
100	186.03	188.29	177.63	152.07	143.12	163.5	149.88	163.13	176.79	178.43	158.9	171.13	168.28	157.04	144.84	170.18	170.69	147.03	165.51
100	114.15	125.27	121.97	136.74	162.4	168.29	179.31	178.38	162.55	169.44	187.26	194.91	149.07	198.18	176.23	185.31	195.06	210.29	212.8
100	127.27	131.08	136.48	119.61	93.62	91.44	114.01	127.58	102.12	126.89	130.19	103.97	108.37	107.86	110.21	125.69	117.58	93.2	117.06
100	29.09	15.09	29.91	104.91	91.64	74.69	78.55	63.4	92.24	70.21	82.45	77.89	79.85	79.14	80.25	74.82	85.53	78.96	80.28
100	148.64	131.27	130.53	120.26	151.7	138.76	162.54	157.77	146.54	175.25	174.34	176.33	187.74	167.14	185.13	197.16	196.82	183.6	210.72
100	146.76	61.01	110.54	127.66	171.43	156.08	156.24	153.75	144.32	134.03	133.19	145	175.89	158.62	174.1	193.51	149.21	146.85	156.17
100	142.46	87.16	169.22	193.12	158.89	163.91	145.9	172.18	251.2	209.34	179.12	231.56	214.51	217.3	226	237.15	254.61	203.34	227.05
