# Supplementary material for: Excitatory nucleo-olivary pathway shapes cerebellar outputs for motor control
Source: Nat Neurosci. 2023 Jul 20;26(8):1394–406. doi: 10.1038/s41593-023-01387-4 (PMC10400430; doi:10.1038/s41593-023-01387-4)
Supplement: Source Data Fig. 2 — Statistical source data. [file 41593_2023_1387_MOESM7_ESM.xlsx]

## Sheet: Fig.2f
PC distribution (%), FNE-IO module, cyan color
Lingula (I)	Lobule II	Lobule III	Lobules IV-V	Declive (VI)	Folium-tuber vermis (VII)	Pyramus (VIII)	Uvula (IX)	Nodulus (X)	Simple lobule	Crus 1	Crus 2	Paramedian lobule
1.9	8.2	16.5	27.2	13.9	6.3	6.3	5.1	3.2	8.2	2.5	0.6	0
0	1.9	9.7	38.1	26.5	7.7	4.5	0	0	6.5	5.2	0	0
0.1	3.2	10.8	17.9	7.6	3.8	4.3	3.8	0.8	17.2	20.3	6	3.9
0.6	4.6	19.4	40.1	20.1	1.2	3.7	0.6	0	3.1	5.2	0.9	0
PC distribution (%), FNI-IO module, magenta color
Lingula (I)	Lobule II	Lobule III	Lobules IV-V	Declive (VI)	Folium-tuber vermis (VII)	Pyramus (VIII)	Uvula (IX)	Nodulus (X)	Simple lobule	Crus 1	Crus 2	Paramedian lobule
20.1	5.9	1.5	3.3	4.8	2.4	1.7	17.7	39.1	1.3	2	0.2	0
22.4	0	0.6	1.2	1.2	0	0	24.1	50	0	0	0.6	0
0.6	6.9	5.7	4.4	1.9	1.3	2.5	3.8	68.6	2.5	1.3	0.6	0
3.2	11.3	8.1	21.8	4	0	6.5	19.4	16.1	0.8	7.3	0	0

## Sheet: Fig.2l
Cf distribution (%), FNE-IO module, red color
Lingula (I)	Lobule II	Lobule III	Lobules IV-V	Declive (VI)	Folium-tuber vermis (VII)	Pyramus (VIII)	Uvula (IX)	Nodulus (X)	Simple lobule	Crus 1	Crus 2	Paramedian lobule
0	0	0	0.8	20.2	24.2	5.2	3.1	0	5.4	31.8	7.9	1.5
0	0	0	1.8	20.1	20.4	2	2.2	0	14.9	24.6	9.7	4.3
0	0.4	2.6	12.2	14.1	6	1.3	0.6	0	33.6	3	12.6	13.4
Cf distribution (%), FNI-IO module, green color
Lingula (I)	Lobule II	Lobule III	Lobules IV-V	Declive (VI)	Folium-tuber vermis (VII)	Pyramus (VIII)	Uvula (IX)	Nodulus (X)	Simple lobule	Crus 1	Crus 2	Paramedian lobule
0	2.01	2.61	32.18	32.96	12.88	7.14	3.06	0	2.48	1.2	0.54	2.91
0.02	9.22	27.7	31.87	12.96	0.2	10.22	6.68	0	0.01	1.12	0	0
0.08	11.18	15.16	37.24	21.11	0.33	8.55	5.26	0.65	0.01	0.43	0	0
