# Supplementary material for: Excitatory nucleo-olivary pathway shapes cerebellar outputs for motor control
Source: Nat Neurosci. 2023 Jul 20;26(8):1394–406. doi: 10.1038/s41593-023-01387-4 (PMC10400430; doi:10.1038/s41593-023-01387-4)
Supplement: Source Data Fig. 3 — Statistical source data. [file 41593_2023_1387_MOESM8_ESM.xlsx]

## Sheet: Fig.3d
Probability (%total trials)	Onset (ms)	Peak time (ms)
70	11	25
52.5	22	31
13.6364	30	34
94.3396	13	23
54.717	13	22
62.8571	16	26
76.8116	9	31
18.8406	19	27
18.8406	18	22
97.5	13	28
56.4103	7	34
28.2051	20	24
14.6923	20	21
72.093	5	14
58.3333	2	12
86.0465	15	26
15	34	37
66	11	19
86	18	28
64	23	49
72.549	19	27
84.3137	17	26
45.098	26	32
32.6531	29	36
36.7347	26	33
16.3265	15	22
47.619	18	35
92.3077	1	34
90.7407	20	32
79.6296	1	1
36.1702	18	24
71.0526	23	40
86.3636	35	65
65.9091	27	56
61.3636	25	46
39.5833	31	53
57.6271	9	49
36.1702	36	41
76.5957	1	57
93.4783	13	23
18.4211	2	4
20.9302	10	32

## Sheet: Fig.3f
Onset (ms)				Peak time (ms)
10ms	250ms	500ms		10ms	250ms	500ms
11	14	21		25	27	31
22	1	31		31	29	30
30	26	10		34	32	29
13	13	4		23	21	70
13	14	1		22	20	43
16	1	11		26	15	19
9	15	15		31	25	23
19	13	17		27	33	33
18	21	18		22	26	54
13	21	15		28	23	30
7	17	19		34	25	32
20	1	14		24	53	26
20	8	10		21	12	22
5	31	19		14	33	28
2	17	20		12	20	68
15	23	1		26	26	68
34	13	18		37	32	27
11	14	14		19	29	29
18	15	17		28	27	24
23	19	39		49	28	55
19	36	33		27	49	40
17	34	31		26	70	46
26	18	33		32	46	33
29	24	6		36	57	30
26	15	23		33	34	60
15	23	12		22	36	20
18	25	37		35	32	45
1	21	17		34	41	50
20	25	8		32	33	38
1	36			1	59
18	25			24	52
23	32			40	53
35	36			65	56
27	30			56	59
25	19			46	39
31	30			53	51
9				49
36				41
1				57
13				23
2				4
10				32
