# Supplementary material for: Excitatory nucleo-olivary pathway shapes cerebellar outputs for motor control
Source: Nat Neurosci. 2023 Jul 20;26(8):1394–406. doi: 10.1038/s41593-023-01387-4 (PMC10400430; doi:10.1038/s41593-023-01387-4)
Supplement: Source Data Fig. 4 — Statistical source data. [file 41593_2023_1387_MOESM9_ESM.xlsx]

## Sheet: Fig.4d
Peak time (ms)
10ms	250ms	500ms
35	35	45
40	45	40
45	35	35
35	35	50
25	40	45
35	40	50
40	35	50
40	35	75
45	45	45
40	45	40
35	45	35
50	45	30
40	40	40
45	35	40
35	30	35
40	35	90
40	40	40
40	35	40
50	85	40
40	40	50
45	50	35
25	40	30
45	45	35
50	30	35
45	35	40
40	30	35
40	30	45
35	40	45
35	40	40
35	40	40
35	45	35
	45	35
	40
	35
	40
	30
	30

## Sheet: Fig.4h
Peak time (ms)
10ms	250ms	500ms
85	290	560
140	340	550
65	320	540
195	310	585
120	345	560
130	335	600
95	350	540
100	310	540
85	300	555
110	310	535
120	315	520
155	305	545
85	310	540
25	415	540
230	295	555
85	305	545
90	305	550
55	305	550
95	305	550
80	300	550
	315	555
	315
	310
	295
	310

## Sheet: Fig.4l
Norm ∆spike rate
control	muscimol
-0.28592	0.257175
-0.09679	0.077458
-0.07388	0.174222
-0.363	-0.17301
0.097414	0.442868
-0.69996	-0.1102
-0.56588	-0.25843
-0.49263	-0.04619
-0.94255	-0.4882
-0.737	0.21535
-0.2294	0.219452
-0.60802	-0.38114
-0.62525	0.018007
-0.6512	-0.08285
-0.74942	0.035887
