# Supplementary material for: Excitatory nucleo-olivary pathway shapes cerebellar outputs for motor control
Source: Nat Neurosci. 2023 Jul 20;26(8):1394–406. doi: 10.1038/s41593-023-01387-4 (PMC10400430; doi:10.1038/s41593-023-01387-4)
Supplement: Source Data Fig. 5 — Statistical source data. [file 41593_2023_1387_MOESM10_ESM.xlsx]

## Sheet: Fig.5e
Fraction of projections of single neuron (%total axons of individual cells)
Regions	Group1 (n = 8)								Group2 (n = 6)
CB	2.41935	0	0	0.183486	0	0.996264	1.33779	0.657895	0.851064	0.220507	0	0	0	0
	0	0	0	0.917431	0	0.622665	0	0	0	0	0	0	0	0
	0	0	0	0.366972	0	0.498132	0	0	0	2.42558	0	0	0	0
	0	0	0	0	0	0.124533	0	0	0	0	0	0	0	0
	2.68817	3.2	6.92695	5.13761	3.72881	3.86052	0	24.3421	0	4.18964	5.80808	0	0.19084	0.152672
	0	0	0	0	0	0.498132	0	0	0	0	0	1.32159	0	1.37405
	0	0	0	0	0	0	0.334448	0	0	0	0	0	0	0
	0	0	0	0	0	0	0	0	0.851064	0	0	0	0	0
	0	0	0	0	0	0	0	5.92105	0	0	0	0.220264	0	0
	2.41935	0	0	0	0	0	0	1.31579	0	0	0	0.660793	3.81679	0
	0	0	0.125945	0	0	0	0	5.26316	0	0	0	0	0	0
	0	0	0.125945	3.85321	1.18644	0	0	5.92105	0	0.441014	0	0.660793	2.09924	0
	2.15054	0	0	0	0	0	0	0	0	0	0	0	0	0
	0	0	0	0	0.169492	0	0	2.63158	0	8.48953	0	0	0	0
	0	0.266667	0	0	0	0	0	0	0.425532	0	0	0	0	0
	0	0	0	9.3578	0	0	0	0	0	0	0	0	0	0
	0	0	0	0	0	0	0	0	0	1.4333	0	0	0	0
	2.68817	0	0	0	0	0	1.33779	1.97368	0	0	0	0	0	0.305344
MY	0	0	0.629723	0	0.508475	0	1.33779	0	0	0	0	0	0	0
	0	0	0	0	0	0	0	0	0	0.220507	0	0	0	0
	0	0	0	0	0	0.124533	0	0	0	0	4.0404	0.220264	0.954198	0
	0	0	0	0	0	0	0	0	2.55319	0	0	0	0	0
	0	0	0	0	0	0	0	0	0	0	0	0.220264	0	0
	0	0	0.125945	0	0	0.373599	1.67224	5.26316	0	0	0	0	0	0
	11.0215	11.4667	27.8338	3.66972	12.2034	3.48692	9.699	17.1053	16.5957	20.5072	9.09091	5.72687	36.4504	41.374
	0	0	0	0	0	0	0	0	0	0	0	0.220264	0	0
	1.88172	4.53333	0	0	1.01695	0	0	0	0	0.441014	0	0	0.19084	0
	0.268817	2.13333	2.39295	16.6972	0.169492	1.99253	5.35117	0	0.851064	19.4046	0.757576	0	3.81679	7.78626
	0.806452	0	1.1335	0.366972	0	0	0	1.31579	7.65957	0.882029	0	4.40529	0.19084	0
	0	1.6	0	0	0	0	0	0	0	0	5.05051	0	3.05344	1.98473
	0	0	0	0.366972	0	0.249066	0	0	0	0	0	0	0	0.152672
	5.91398	3.2	0.629723	0	3.89831	0.124533	2.34114	1.97368	7.65957	0	0	0.881057	1.71756	0
	5.91398	13.0667	2.14106	6.97248	0.508475	0.124533	12.0401	0	4.68085	0	16.4141	23.348	9.54198	14.3511
	8.60215	12.5333	1.63728	2.38532	5.9322	2.86426	9.699	6.57895	15.7447	3.0871	11.6162	12.1145	5.34351	5.34351
	0	0	0	3.11927	0	3.98506	0	0	0	3.96913	0	0	0	0
	1.6129	0.533333	2.14106	5.3211	1.01695	0	0	0.657895	1.70213	6.1742	5.05051	0	6.48855	1.37405
	0	0	0	0.183486	0	0.373599	0	0	0	0	0	0	0	0
	0	0	0	0	0	0	0	0	0	0	0	0	0.381679	0.305344
	0	0	0	1.2844	0	3.98506	5.35117	0	18.2979	1.76406	0	1.54185	5.91603	0
	0	10.4	4.03023	0.366972	2.0339	0.996264	4.01338	0	3.40426	0	1.0101	11.0132	0	0
	0.537634	0	0	0	0	0	0.668896	0	0	0	0	0	0	0
	0.537634	1.33333	0	0	0	0	0.668896	0.657895	0.425532	0	0	0	0	0
	0	0	0	0.183486	0.169492	0	0	0	0	0.110254	0.505051	0.440529	0	0
	0	0	0	0	0	0	0	0	0	0	0	0	0	0.152672
	0	0	0.503778	0	1.52542	0.249066	7.02341	0	0	0	5.80808	11.4537	0	10.3817
	0.537634	0	0	0.366972	0	0.124533	0	0.657895	2.12766	4.07938	0	0	0.954198	0
	1.07527	0	0	0	0.847458	0	0	0	0	0	0	0	0	0
	0	0	0	1.10092	0	0	0	0	0	0.220507	0.757576	0	4.00763	0
	1.07527	5.33333	0	11.9266	0	10.5853	3.67893	0	2.55319	1.21279	4.29293	0	3.24427	5.9542
	0	0	0	0.183486	0	0	0	0	0	0.551268	0	0	0	0
	0	0.533333	0	1.2844	0	0.871731	0	0	1.2766	0.220507	0	0	0.572519	0.610687
	0	0.8	0.251889	5.13761	3.05085	0	1.67224	0	1.70213	1.98456	4.54545	14.7577	1.14504	0
	2.15054	0	0	0	0	0	0	0	0	0	3.28283	0	0.954198	2.44275
	0	0.533333	0	0	0	0	0	0	0	0	0	0	0	0
PN	0	0	0	0	0	0	0.334448	0	0	0	0	0	0	0
	0	0	0	0.550459	0	0	0	0	0	0	0	0	0	0
	0	0	0	0	0	0	0	0	0	0.110254	1.51515	0	0	0
	0	2.93333	0	0	0.169492	0	0	0	0	0	0	0	0	0
	0	0.533333	0	0	0.169492	0	0	0	0	0	0	0	0	0
	2.41935	7.46667	0	1.10092	0	2.24159	1.67224	0.657895	0	0.220507	0.252525	0	0	0.305344
	0	0	0	0.550459	0	0	0	0.657895	0	0	0	0	0	0
	1.6129	1.06667	0	0	0	0	0.334448	1.97368	0	0.661521	0	0	0.19084	0.305344
	1.88172	4.53333	3.52645	5.3211	5.9322	2.98879	14.7157	4.60526	3.40426	4.63065	4.29293	2.42291	0.381679	0.610687
	0	0.266667	0	0	1.18644	0	0	0	0	0	0	0	0	0
	1.07527	0	5.66751	0	11.3559	3.48692	0.668896	0	2.55319	1.10254	1.51515	1.54185	1.9084	0.610687
	8.60215	2.4	9.94962	0.733945	3.89831	0.747198	12.3746	0	4.68085	2.86659	6.31313	0.881057	6.29771	2.1374
	0	0	0	0.183486	0	12.2042	0	1.97368	0	4.7409	0	0	0	0
	0.268817	0.533333	0	0	0	0	0.334448	0	0	0	3.53535	1.10132	0	0
	0	0.533333	0	0.183486	0.508475	0	0	0	0	0	0	1.98238	0	0
	0	0	0.503778	0	0	0	0	0	0	0	0	0	0	0
	0	0	0	0	0	0	0.334448	0	0	0	0	0	0.19084	0
	0	0	0	2.20183	0	0	0	1.31579	0	0.330761	0	0	0	0
	0	0	1.88917	1.65138	4.0678	0	0	0	0	0	0	0	0	0
MB	0	0	0	0	0.338983	0	0	0	0	0	0	0	0	0
	0	0.266667	0	0	0.169492	0	0	0	0	0	0	0	0	0
	0	0	0	0	1.52542	0	0	0	0	0	0	0	0	0
	5.91398	0	2.51889	0.733945	2.0339	1.4944	0	0	0	0	0	0	0	0
	7.7957	2.66667	2.51889	0	3.38983	15.6912	0	0	0	0	0	0	0	0
	0	0	0	0.183486	0	0	0	0	0	0	0	0	0	0
	0	0	0	0	0.338983	0	0	0	0	0	0	0	0	0
	0	0	1.88917	0.550459	0	1.868	0	0	0	0	0	0	0	0
	9.4086	0.8	1.38539	0	13.0508	1.74346	0	0	0	0	0	0	0	0
	0.537634	0	0	0	0	0	0	0	0	0	0	0	0	0
	3.49462	0	1.00756	0	0	0	0	0	0	0	0	0	0	0
	0	0	0.251889	0	0	0.249066	0	0	0	0	0	0	0	0
	0	0	0	0	0.169492	0	0	0	0	0	0	0	0	0
	0	0	0.251889	0	0	0	0	0	0	0	0	0	0	0
	0	0	0	0	8.13559	6.35118	0	0	0	0	0	0	0	0
	0	0	0	0	1.18644	8.59278	0	0	0	0	0	0	0	0
	0	0	0	0	2.0339	0	0	0	0	0	0	0	0	0
	0	0	0	0	0.847458	0	0	0	0	0	0	0	0	0
	0	0	0.125945	0	0	0	0	0	0	0	0	0	0	0
	0	0	2.89673	0	0	0	0	0	0	0	0	0	0	0
	0	0	1.25945	0	0	0	0	0	0	0	0	0	0	0
	0	0	0	0	0	0.373599	0	0	0	0	0	0	0	0
	0	0	2.89673	0	0	0.622665	0	0	0	0	0	0	0	0
	0	0	1.1335	0	0	0.124533	0	0	0	0	0	0	0	0
	0	0	0.377834	0	0.169492	0	0	0	0	0	0	0	0	0
	0	0	0.125945	0	1.35593	0	0	0	0	0	0	0	0	0
	0	0	0	0	0	1.24533	0	0	0	0	0	0	0	0
	0	0	3.52645	0	0	0.622665	0	0	0	0	0	0	0	0
SP	0	0	0	0	0	0	0	0	0	0	0	0	0	0
