# Supplementary material for: Excitatory nucleo-olivary pathway shapes cerebellar outputs for motor control
Source: Nat Neurosci. 2023 Jul 20;26(8):1394–406. doi: 10.1038/s41593-023-01387-4 (PMC10400430; doi:10.1038/s41593-023-01387-4)
Supplement: Source Data Fig. 6 — Statistical source data. [file 41593_2023_1387_MOESM11_ESM.xlsx]

## Sheet: Fig.6c
Velocity (°/s)
294.057
209.76
497.88
191.638
167.821
239.216
234.659
269.06
234.884

## Sheet: Fig.6d
Evoked saccade probability (%total trials)
1.15mW	1.60mW	2.15mW	3.00mW
2.32558	14.2857	48	88.8889
4.34783	4.16667	21.4286	48.9796
4.65116	6.81818	14.2857	22.7273
10	24	17.7778	30
11.9048	11.1111	24.3902	36.9565
7.14286	24.34	36.5854	85
4.7619	16.6667	42	61.2245
2.4	8.69565	15.2174	22.9167
10.4167	14	21.2766	54.3478

## Sheet: Fig.6h
Activity-behavior correlation
Modulation (spike/s)	Saccade amplitude (degree)
45.04	5.40241
24.48	3.9168
35.16	2.94338
86.36	4.5264
45.1333	5.6211
29.0133	12.0432
77.8933	3.36412
1.2	2.04497
-2.46667	0.780691
69.24	7.32521
114.013	7.84237
100.76	6.49233
76.08	4.28665
78.68	7.37604
33.6	1.59067
51.6	6.92675
65.1333	4.40736
54.08	6.24448
-6.6	0.405812
87.2	6.59972
15.8	1.76796
-0.106667	0.270234
87.3067	5.55804
33.16	4.98108
36.48	2.12602
133.64	6.58866
23.48	0.0282446
2.81333	2.67115
80.44	5.73985
67.68	2.99036
8.8	1.33398
89.9333	5.17505
57.92	5.28228
0.306667	1.16878
114.24	6.42368
26.72	2.61102
0	0.738191
34.9333	4.44432
52.28	8.32069
54.4	3.85341
73.08	6.25043
7.64	1.79884
0.96	2.15419
24.4	2.03442
34.1867	2.05712
86.88	8.56053
14.76	8.16457
65.7333	6.24011
25.64	8.22539
74.44	4.66168
63.56	5.2644
-7	0.014478
83.88	4.05709
88.9067	2.34222
57.2	8.15989
52.32	4.46527
39.4	5.1675
42.2133	9.13431
27.8	6.4947
90.36	6.8356
56.56	7.15887
13	1.85908
3.69333	1.45349
90.1067	10.3694
24.32	3.472
30.4	4.81502
53.0667	3.67729
26	4.6396
84.3067	7.12606
61.9467	4.57023
45.28	4.79637
78.88	4.91748
71.2	4.57052

## Sheet: Fig.6i
Activity-behavior correlation
Cell No.1			Cell No.2			Cell No.3			Cell No.4			Cell No.5			Cell No.6			Cell No.7			Cell No.8			Cell No.9			Cell No.10
Modulation (spike/s)	Saccade amplitude (degree)		Modulation (spike/s)	Saccade amplitude (degree)		Modulation (spike/s)	Saccade amplitude (degree)		Modulation (spike/s)	Saccade amplitude (degree)		Modulation (spike/s)	Saccade amplitude (degree)		Modulation (spike/s)	Saccade amplitude (degree)		Modulation (spike/s)	Saccade amplitude (degree)		Modulation (spike/s)	Saccade amplitude (degree)		Modulation (spike/s)	Saccade amplitude (degree)		Modulation (spike/s)	Saccade amplitude (degree)
20.04	6.61196		45.04	5.40241		19.4267	5.40241		176.013	12.3892		115.84	12.3892		41.7067	3.3446		59.3467	4.35418		37.4933	4.61734		0.08	3.00508		24.6667	5.40241
38.3733	9.61323		24.48	3.9168		46.7467	3.9168		50.3467	6.28971		64.44	6.28971		52.28	3.40656		23.1733	3.89503		35.28	1.03927		28.2667	4.12602		44.8533	3.9168
32.5867	6.94032		35.16	2.94338		19	2.94338		40.6533	5.16374		49.88	5.16374		134.413	4.06938		49.6	2.11863		40.1467	1.59286		16.08	7.23716		9.58667	2.94338
30.5733	6.68491		86.36	4.5264		58.9333	4.5264		81.48	11.5616		1.14667	11.5616		104.227	3.22203		51.1067	1.48614		49.4133	0.11975		3.53333	3.26784		21.28	4.5264
35.0533	7.23048		45.1333	5.6211		123.893	5.6211		45.2	6.86822		98.96	6.86822		17.8933	2.13152		3.34667	2.61785		33.8267	3.61043		37.36	3.49933		11.1467	5.6211
53.8	10.1466		29.0133	12.0432		14.48	12.0432		32.4	6.54898		112.32	6.54898		66.7067	1.10356		58.28	3.86462		53.4933	3.03828		41.7467	7.36772		14.72	12.0432
1.54667	4.68755		77.8933	3.36412		90.28	3.36412		13.8267	4.52335		35.6133	4.52335		102.347	3.82052		80.7867	3.54326		69.9733	4.93138		-13.6933	4.3311		32.5067	3.36412
44.08	10.0648		1.2	2.04497		86.68	2.04497		76.32	21.0345		88.52	21.0345		120.467	3.33618		24.7467	0.0514254		46.3067	1.82107		33.2667	7.95766		8.73333	2.04497
-35.0933	9.47882		-2.46667	0.780691		18.4	0.780691		107.64	9.37826		100.32	9.37826		82.4933	5.20063		64.2933	4.50501		33.8	9.29647		2.74667	2.18849		34.68	0.780691
69.76	6.82316		69.24	7.32521		75.5867	7.32521		73.44	10.6044		146.76	10.6044		12.88	5.38596		58.12	4.46622		77.4267	4.64021		6.84	7.42563		48.0267	7.32521
31.1867	8.56519		114.013	7.84237		115.533	7.84237		27.4533	5.92503		95.4	5.92503		179.933	8.87713		23.4933	0.669367		31	5.08785		-0.973333	2.03338		30.4267	7.84237
52.1067	5.18187		100.76	6.49233		84.8667	6.49233		77.4267	8.03466		52.8933	8.03466		-51.0533	1.52296		32.36	4.29823		32.9467	1.2268		4.2	2.43904		38.7467	6.49233
32.2	3.34549		76.08	4.28665		104.173	4.28665		40.3067	3.65909		43.4	3.65909		46.9067	1.57658		46.6267	4.03689		87.8933	4.06825		12.92	3.35227		-2.36	4.28665
-3.28	3.51378		78.68	7.37604		25.64	7.37604		44.6667	2.76531		26.5067	2.76531		36.8267	4.46318		59.56	3.93875		68.8267	3.07234		28.7733	4.25009		57.52	7.37604
43.24	5.64153		33.6	1.59067		36.2933	1.59067		78.6533	9.61517		61.2267	9.61517		29.3333	4.43729		52.3467	7.18728		48.0133	2.02866		31.0133	4.35737		-15.92	1.59067
40.4933	5.98447		51.6	6.92675		113.24	6.92675		20.12	5.18022		-29.44	5.18022		157.88	4.23452		36.7333	4.81192		71.7867	3.22539		26.84	9.53076		31.96	6.92675
32.0133	5.63225		65.1333	4.40736		28.8133	4.40736		49.2133	24.508		96.24	24.508		121.467	8.6018		54.9067	3.18931		44.8	6.72269		28.9067	5.51525		25.7867	4.40736
4.6	8.89158		54.08	6.24448		126.013	6.24448		31.12	3.1449		56.84	3.1449		73.8533	3.52571		8.62667	1.77347		103.053	3.51901		-0.0666667	3.71007		25.1333	6.24448
55.1067	6.26354		-6.6	0.405812		25.6933	0.405812		77.5733	14.9294		84.56	14.9294		56.84	4.54127		50.44	2.28721		-41.7467	2.24492		16.1467	2.78754		8.14667	0.405812
28.44	7.05846		87.2	6.59972		62.04	6.59972		41.3733	26.2914		74.8	26.2914		105.373	7.60526		34.52	4.39919		67.1733	3.68263		4	3.39909		48.2	6.59972
10.52	5.71292		15.8	1.76796		91.0667	1.76796		23.72	10.9176		48.5067	10.9176		98.2267	10.2332		10.7333	8.19713		19.76	1.01848		30.96	3.21687		28.08	1.76796
37.76	5.73817		-0.106667	0.270234		21.72	0.270234		109.987	6.80416		71.96	6.80416		52.12	0.142245		45.32	6.23727		-4.10667	3.94991		18.6533	3.28842		13.9733	0.270234
27.4667	6.31765		87.3067	5.55804		100.227	5.55804		-1.68	0.951599		3.69333	0.951599		159.133	4.43774		38.8267	7.1835		28.5333	2.21063		7.48	0.34369		45.3733	5.55804
51.12	4.93168		33.16	4.98108		46.5333	4.98108		17.1333	5.01321		34	5.01321		67.3867	5.11732		39.24	3.47127		-6.42667	1.84819		27.6533	16.2718		7.88	4.98108
0.333333	5.98413		36.48	2.12602		15.5333	2.12602		33.68	4.31886		55.36	4.31886		95.6533	3.82683		72.5867	8.28958		54.16	1.66833		3.93333	2.98526		-2.61333	2.12602
21.4133	1.47075		133.64	6.58866		24.84	6.58866		27.5733	1.53136		23.56	1.53136		46.9333	0.544021		-8.92	1.36598		34.8133	2.36503		17.7067	2.06751		46.2667	6.58866
36.3467	6.44416		23.48	0.0282446		14.0933	0.0282446		33.0667	3.39224		122.52	3.39224		48.92	2.66101		18.6	2.02049		-27.56	0.992105		33.3467	5.02899		1.25333	0.0282446
29.2933	2.22306		2.81333	2.67115		-19.8533	2.67115		30.1467	5.02208		19.44	5.02208		87.9067	2.97715		72.4	5.1098		26.44	2.48281		-4.66667	8.57422		11.8267	2.67115
20.3867	4.20297		80.44	5.73985		22.3733	5.73985		3.26667	5.85156		167.747	5.85156		92.3867	9.36355		8.88	1.4633		22.4	4.86847		14.5867	3.99482		35.44	5.73985
103.707	6.16872		67.68	2.99036		91.5733	2.99036		29.72	5.25531		-13.4133	5.25531		67.2667	9.94664		51.6	0.689625		29.92	2.70702		40.3467	3.78419		-9.76	2.99036
47.44	5.02872		8.8	1.33398		69.2	1.33398		56.16	8.77885		28.8133	8.77885		3.56	0.210286		38	2.11147		63.2267	1.84744		29.6933	3.66786		5.45333	1.33398
65.8667	3.85819		89.9333	5.17505		34.44	5.17505		41.1333	9.82587		137.853	9.82587		36.6133	7.36362		40.32	2.10258		55.9867	2.88059		38.9733	7.96186		21.48	5.17505
36.2	1.65334		57.92	5.28228		65.28	5.28228		39.4533	7.0976		94.36	7.0976		137.44	5.86786		92.52	4.92031		15.6533	2.85911		20.72	23.7043		17.56	5.28228
37.72	2.5179		0.306667	1.16878		24.24	1.16878		41.6	7.79346		68.5067	7.79346		89.0533	7.54624		18.72	0.00823187		19.5733	1.88104		13.0267	1.01237		10.4133	1.16878
47.4	3.09992		114.24	6.42368		87.88	6.42368		34.28	5.54436		42.4267	5.54436		36.6933	2.77793		12.2267	3.00036		14.64	4.51717		42.6	8.32601		32.7867	6.42368
76.2133	4.01443		26.72	2.61102		71.2533	2.61102		99.7867	4.60968		19.8533	4.60968		96.3733	6.60929		38.4533	2.21979		-26.28	6.09159		24.9467	10.3468		33.5733	2.61102
52.44	11.9124		0	0.738191		21.5067	0.738191		47.4533	6.85958		154.933	6.85958		81.72	2.9837		69.9333	4.48851		58.96	4.83578		28.8667	6.88365		3.41333	0.738191
52.2667	7.03602		34.9333	4.44432		51.7467	4.44432		36.9067	5.50111		58.1467	5.50111		165.56	2.94914		17.1467	2.02577		28.8933	3.97818		16.6667	3.55569		26	4.44432
-1.65333	0.0152283		52.28	8.32069		100.867	8.32069		22.0667	4.55309		77.4267	4.55309		12.3867	6.86602		86.5733	4.68996		60.1733	3.96559		16.3067	1.79154		28	8.32069
27.48	4.34415		54.4	3.85341		83.2	3.85341		-8.42667	11.0537		46.68	11.0537		-9.86667	2.48757		61.9467	8.1337		72.0667	5.31283		13.0267	3.15986		28.3467	3.85341
118.8	12.9989		73.08	6.25043		112.8	6.25043		10.12	5.2278		-2.78667	5.2278		73.5733	4.65321		0.613333	1.6354		41.7467	8.41715		51.7333	8.64477		31.7733	6.25043
21.28	11.6905		7.64	1.79884		4.22667	1.79884		31.04	5.68471		135.987	5.68471		31.6667	4.00964		16.84	4.30515		36.72	6.46196		-15.2933	0.0247142		8.54667	1.79884
66.6	6.22621		0.96	2.15419		31.9867	2.15419		25.9467	8.14848		74.2	8.14848		93.96	2.64806		57.2533	4.28427		47.7067	5.99803		38.8133	3.63691		18.5733	2.15419
21.5067	3.11252		24.4	2.03442		21.2533	2.03442		56.88	3.39625		-29.8	3.39625		117.333	3.73863		31.8533	2.87055		64.96	4.00606		2.29333	2.99558		-2.4	2.03442
150.84	8.7667		34.1867	2.05712		89.4267	2.05712		42.3333	4.7973		103.147	4.7973		58.24	0.297643		-7.49333	1.3141		62.64	3.97736		31.8933	3.07529		4.85333	2.05712
40.72	4.40791		86.88	8.56053		157.013	8.56053		4.66667	4.30537		55.48	4.30537		71.5067	1.88243		16.8133	2.34261		25.7067	3.10819		9.8	5.45448		22.2267	8.56053
86.36	8.22489		14.76	8.16457		89	8.16457		45.7333	11.1978		79.04	11.1978		72.5733	4.14701		51.08	4.76899		53.6533	1.00525		31.36	3.43303		21.0533	8.16457
18.64	7.44833		65.7333	6.24011		79.9733	6.24011		53.8	8.23532		114.32	8.23532		57.8267	3.15722		39.56	1.93579		22.3467	4.07308		20.56	3.22624		25.84	6.24011
120.72	11.3703		25.64	8.22539		41.28	8.22539		-28.16	0.161253		36.2533	0.161253		61.0267	7.26626		57.4533	2.10779		34.3333	2.15099		21.76	8.28636		25.5067	8.22539
88.2	7.76192		74.44	4.66168		128.693	4.66168		52.88	7.95093		53.32	7.95093		35.08	1.63192		28.44	2.07996		1.26667	4.41297		46.04	4.24186		22.52	4.66168
41.88	9.96098		63.56	5.2644		85.5867	5.2644		16.68	7.69584		110.427	7.69584		109.613	2.37097		20.44	0.0816583		11.3467	7.35847		11.4267	2.25641		26.84	5.2644
24.6	0.33455		-7	0.014478		10.0533	0.014478		27.7733	6.66602		75.12	6.66602		125.373	7.11967		38.5867	3.74614		83.8933	5.6655		27.0667	2.11857		-3.48	0.014478
145.947	10.2287		83.88	4.05709		41.4	4.05709		32.1867	3.71492		19.9867	3.71492		82.68	6.45013		60.1867	4.01271		55.64	3.09246		10.44	0.0780696		26.8	4.05709
-18.52	6.99554		88.9067	2.34222		56.4267	2.34222		72.72	4.17996		-13.44	4.17996		87.12	2.45219		49.4933	1.71122		6.10667	0.829471		26.9733	6.65506		31.9733	2.34222
-29.6	6.22716		57.2	8.15989		124.067	8.15989		25.08	8.74596		73.8133	8.74596		65.6	8.03614					52.04	4.34185		-0.213333	1.6031		28.52	8.15989
17.3467	3.31496		52.32	4.46527		105.04	4.46527		34.8267	5.04036		122.173	5.04036		125.04	2.62701					19.44	1.95374		22.88	9.56313		52.0933	4.46527
30.8667	2.45006		39.4	5.1675		94.72	5.1675		17.5467	5.69562		-16.7733	5.69562		51.6267	3.72869					52.6	5.00568		41.6133	7.0846		51.24	5.1675
50.96	10.2095		42.2133	9.13431		61.9733	9.13431		82.1067	2.31864		52.3733	2.31864		50.3067	4.94625					44.8933	3.79141		13.6533	2.46207		44.36	9.13431
13.6133	0.361083		27.8	6.4947		130.587	6.4947		22.4	7.95593		34.1867	7.95593		94.88	3.29707					51.8667	3.78125		20.9067	2.68174		18.6533	6.4947
50.24	4.91189		90.36	6.8356		105.28	6.8356		42.9467	7.16716		42.72	7.16716		170.48	3.15711					40.3067	3.90966		39.2	14.2741		47.3467	6.8356
33.64	2.26955		56.56	7.15887		138	7.15887		59.1067	4.38264		65.9733	4.38264		1.18667	1.40892					36.7333	2.73737		6.66667	3.25511		29.6133	7.15887
34.8267	5.08362		13	1.85908		9	1.85908		110.693	7.97762		146.227	7.97762								88.6267	5.27138		28.6	2.71284		5.53333	1.85908
86.96	4.46458		3.69333	1.45349		-7.2	1.45349		42.28	2.88961		25.76	2.88961								12.4533	4.79024		44.04	8.94682		9.68	1.45349
105.56	7.24336		90.1067	10.3694		72.72	10.3694		43.88	5.13681		16	5.13681								56.6667	7.1708		41.6	2.5619		15.4933	10.3694
91.5333	5.9872		24.32	3.472		68.1467	3.472		10.3333	8.8009		90.7733	8.8009								-20.6267	0.62727		-7.54667	0.806251		22.6933	3.472
-47.3333	0.502926		30.4	4.81502		11.2	4.81502		66	4.01454		113.307	4.01454								-4.33333	3.73646		29.9867	10.4062		29.7333	4.81502
1.01333	4.53028		53.0667	3.67729		66.84	3.67729		25.2267	6.99311		94.04	6.99311								11.5333	5.23837		8.17333	1.2955		20.3333	3.67729
59.68	3.22793		26	4.6396		60.4	4.6396		13.3733	6.55299		26.72	6.55299								44.2933	5.21654		1.17333	2.31642		7.46667	4.6396
60.8267	7.52612		84.3067	7.12606		103.84	7.12606		5.41333	9.71489		65.4667	9.71489								26.0933	3.93517		31.5733	6.54856		30.36	7.12606
76.6533	8.94722		61.9467	4.57023		96.4	4.57023		-6.86667	7.69003		22.5867	7.69003								61.24	4.90625		39.68	2.44721		34.8933	4.57023
84.1867	7.07682		45.28	4.79637		84.0933	4.79637		26.6133	7.54296		122.333	7.54296								51.6667	2.07777		26.16	2.35699		37.4	4.79637
67.1333	5.60916		78.88	4.91748		84.04	4.91748		0.84	11.9307		40.12	11.9307								67.6667	4.52658		12.6667	2.63541		37.96	4.91748
13.9867	3.62322		71.2	4.57052		121.187	4.57052		33.0267	9.76712		63.72	9.76712								57.44	2.82758		14.84	3.67133		34.56	4.57052
93.84	10.3458								34.8533	11.8987		46.6	11.8987								59.1067	4.17406		-8.26667	6.93717
62	7.12663								36.5067	9.6681		-7.44	9.6681								23.9867	3.10013		29.8667	2.63948
43.32	2.03047								56.4667	12.343		93.4667	12.343								42.5733	4.63413		11.84	3.76989
111.6	6.23858								31.48	8.51492		41.8933	8.51492								-2.8	1.74394		24.5067	8.09125
64.56	4.30368								7.14667	3.92449		89.12	3.92449								90.56	4.76267		18.24	2.61802
32.52	4.4598								-6.26667	9.17583		20.5467	9.17583								57.2533	5.10574		23.8533	2.57675
70.88	6.10216								-19.2267	6.60516		21.64	6.60516								26.8133	0.98826		3.14667	1.43004
123.88	9.23838								71.28	6.62556		97.4	6.62556								22.52	3.38785		15.9867	1.71081
59	3.44388								37.6667	0.175089		3.72	0.175089											27.4	2.07107
14.4933	6.98362								38.12	9.71003		86.4267	9.71003											4.70667	3.06124
27.9333	7.09681								24.4133	10.7223		86.92	10.7223											11.96	3.25634
12.1467	4.93767								13.3867	7.6914		51.9733	7.6914											28.7467	2.49036
39.88	4.11096								55.6133	4.44713		100.88	4.44713											14.88	6.49544
57.88	1.51544								23.92	6.58415		69.44	6.58415											37.24	2.96976
113.147	0.292665								57.1467	7.27959		76.5333	7.27959											34.0533	2.30569
25.84	2.80744								27.2267	0.527417		41.12	0.527417
31.3867	2.04619								53.12	6.39131		79.1067	6.39131
23.52	2.93126								20.44	5.28766		54.16	5.28766
39.16	5.55527								38.5333	2.53894		34.64	2.53894
50.4667	6.43545								78.68	6.89014		100.72	6.89014
63.9467	4.54039								64.5867	9.0368		105.2	9.0368
85.04	5.67687								30.7333	7.44617		98.12	7.44617
65	2.00245								61.9333	2.51854		9.90667	2.51854
14.16	6.28495								-11.4267	3.81881		27.08	3.81881
31.3333	2.16335								73.4533	6.1806		89.9733	6.1806
147.733	10.3834								41.64	3.02585		59.8533	3.02585
90.84	7.22509								-9.12	3.5185		-0.626667	3.5185
-4.25333	4.56594								45.92	7.79866		88.7733	7.79866
45.6533	10.9956								55.2667	6.66883		-11.8133	6.66883
-26.4	7.4579								55.28	5.81078		57.2	5.81078
95.36	10.0388
36.76	10.7118
43.32	6.60628
36.64	2.56753
52.6267	2.28454
78.2667	11.6912
71.0667	10.12
36.5733	9.91743
-5.98667	0.181753
132.48	8.26273
67.6933	6.60564
98.7733	8.14729
80.2133	9.06172
0.293333	3.35032
112.24	7.38931
133.88	7.92917
35.44	1.98927
-7.25333	11.3998
87.4933	7.77686
61.56	5.71503
153.92	10.0504
5.88	3.41402
30.88	9.91377
54.6133	9.5435
23.2533	2.67571
25.68	2.27511
17.4667	2.63391
15.3333	7.5485
43.76	9.88902
83.76	6.21497
91.0133	7.75695
-9.16	7.02757
63.04	5.11583
24.0267	7.73964
64.44	5.01984
42.6	8.34118
41.6533	6.74423
67.8667	12.2153
92.7467	5.01884
105.867	10.1398
66.08	7.99286
55.72	4.49883
-25.84	10.082
75.5067	13.3973
61.1867	9.77471
73.4133	11.4616
71.6267	9.31565
30.24	2.60747
144.533	9.97393
9.72	1.86634
47.4	8.38986

## Sheet: Fig.6l
Turning angle (°)	Velocity (cm/s)
33.7152	15.8631
26.3065	11.3577
34.6761	15.1103
31.3923	15.8875
21.7864	8.07462
27.5568	8.89675
18.8131	6.90232
35.4875	13.4648
32.2273	13.0378

## Sheet: Fig.6m
Turning angle (degree)
1.15mW	1.60mW	2.15mW	3.00mW
7.18509	22.9137	28.1849	33.7152
7.6162	12.7608	14.4188	26.3065
12.9818	21.7572	31.9927	34.6761
12.0833	16.2092	17.9514	31.3923
15.9202	10.0345	17.4403	21.7864
13.8242	22.2777	29.7919	27.5568
15.4018	20.9704	34.0107	18.8131
19.546	30.1072	31.4612	35.4875
7.5971	22.3432	21.7122	32.2273
