# Supplementary material for: Excitatory nucleo-olivary pathway shapes cerebellar outputs for motor control
Source: Nat Neurosci. 2023 Jul 20;26(8):1394–406. doi: 10.1038/s41593-023-01387-4 (PMC10400430; doi:10.1038/s41593-023-01387-4)
Supplement: Source Data Fig. 7 — Statistical source data. [file 41593_2023_1387_MOESM12_ESM.xlsx]

## Sheet: Fig.7b
CS probability (spike/s)
FNA	FNA+IOI
37.2727	6.36364
7.61905	2.92683
9.7561	2.92683
5.71429	3.80952
9	2.7907
22.439	7.44186
15	7
5.85366	2
9.77778	6.82927
11	4.7619
7.65958	4.25532
9.77778	3.55556
13.3333	1.6
10	4
8.78049	3.80952
4.44444	0.930233
14.6341	4.87805
6.51163	2.92683

## Sheet: Fig.7c
Amplitude			Velocity
FNA	FNA+IOI		FNA	FNA+IOI
7.16047	9.34193		294.057	350.56
5.41022	8.81715		209.76	304.279
12.7209	13.5575		497.88	503.2
3.97314	5.03974		191.638	193.385
3.93827	6.83857		167.821	293.22
5.27219	5.2165		239.216	194.327
5.72285	6.09734		234.659	235.911
7.0952	10.8684		269.06	433.345
4.64957	6.83857		234.884	293.22

## Sheet: Fig.7d
Turning angle			Turning velocity
FNA	FNA+IOI		FNA	FNA+IOI
33.7152	31.6093		15.8631	14.4157
26.3065	38.8881		11.3577	13.7592
34.6761	35.87		15.1103	15.4604
31.3923	34.7668		15.8875	16.4139
21.7864	33.4182		8.07462	15.3921
27.5568	29.4359		8.89675	15.2693
18.8131	22.492		6.90232	9.11823
35.4875	37.2153		13.4648	14.9954
32.2273	36.9605		13.0378	14.0604

## Sheet: Fig.7h
Frequency (min-1)			Amplitude (°)			Amplitude SD (°)			Velocity (°/s)			Velocity SD (°/s)
control	opto		control	opto		control	opto		control	opto		control	opto
8.2333	9.3		9.20767	10		2.84743	3.17241		148.258	168.214		33.0673	44.0319
14	13.77		9.23243	10.2		2.27342	2.76861		161.135	182.927		29.4432	35.9966
3.7	7.667		7.23073	9.44		2.1586	3.42782		132.95	167.038		23.1633	43.7355
5.9667	8.2		9.17145	10.8		2.31749	2.68759		145.804	168.553		28.1471	35.9132
8.3667	7.667		9.47508	9.72		2.42598	2.70211		135.153	153.879		25.8834	36.6117
