# Supplementary material for: Excitatory nucleo-olivary pathway shapes cerebellar outputs for motor control
Source: Nat Neurosci. 2023 Jul 20;26(8):1394–406. doi: 10.1038/s41593-023-01387-4 (PMC10400430; doi:10.1038/s41593-023-01387-4)
Supplement: Source Data Extended Data Fig. 1 — Statistical source data. [file 41593_2023_1387_MOESM13_ESM.xlsx]

## Sheet: ED.Fig.1b
Density fraction (%total axons in cMAO)
beta	c	b	a
26.0998	36.8539	11.5636	25.4827
20.3608	35.0723	27.6509	16.916
16.2867	67.2823	6.71975	9.71125
