# Supplementary material for: Excitatory nucleo-olivary pathway shapes cerebellar outputs for motor control
Source: Nat Neurosci. 2023 Jul 20;26(8):1394–406. doi: 10.1038/s41593-023-01387-4 (PMC10400430; doi:10.1038/s41593-023-01387-4)
Supplement: Source Data Extended Data Fig. 2 — Statistical source data. [file 41593_2023_1387_MOESM14_ESM.xlsx]

## Sheet: ED.Fig.2i
Colocolized IN terminals (%)
VGAT+	VGluT2+
99.5434	0.456621
100	0
100	0
99.422	0.578035
100	0
100	0
99.3243	0.675676
99.2	0.8

## Sheet: ED.Fig.2l
Colocolized DN terminals (%)
VGAT+	VGluT2+
100	0
100	0
100	0
100	0
100	0
100	0
99.3243	0.675676
100	0
98.8636	1.13636
100	0
100	0
