# Supplementary material for: Excitatory nucleo-olivary pathway shapes cerebellar outputs for motor control
Source: Nat Neurosci. 2023 Jul 20;26(8):1394–406. doi: 10.1038/s41593-023-01387-4 (PMC10400430; doi:10.1038/s41593-023-01387-4)
Supplement: Source Data Extended Data Fig. 3 — Statistical source data. [file 41593_2023_1387_MOESM15_ESM.xlsx]

## Sheet: ED.Fig.3e
	Neuron distribution (%), red curve					Neuron distribution (%), turquoise curve
AP	1	2	3	4		1	2	3	4
mouse 1	13.71	20.16	27.42	38.71		25.8065	29.0323	25.8065	19.3548
mouse 2	5.64	10.77	31.28	52.31		31.58	26.32	21.05	21.05
mouse 3	9.76	8.54	24.39	57.32		29.41	26.47	22.06	22.06
ML	1	2	3	4		1	2	3	4
mouse 1	7.971	61.594	24.638	5.7971		0	13.514	78.378	8.1081
mouse 2	6.79612	55.8252	35.4369	1.94175		0	12.5	83.33	4.17
mouse 3	21.1111	38.8889	32.2222	7.77778		0	20.24	60.71	19.05
DV	1	2	3	4		1	2	3	4
mouse 1	22.4638	39.1304	35.5072	2.89855		2.7027	24.3243	37.8378	35.1351
mouse 2	15.0485	62.6214	20.8738	1.45631		0	29.17	62.5	8.33
mouse 3	45.5556	34.4444	17.7778	2.22222		0	38.1	39.29	22.62
