# Supplementary material for: Excitatory nucleo-olivary pathway shapes cerebellar outputs for motor control
Source: Nat Neurosci. 2023 Jul 20;26(8):1394–406. doi: 10.1038/s41593-023-01387-4 (PMC10400430; doi:10.1038/s41593-023-01387-4)
Supplement: Source Data Extended Data Fig. 4 — Statistical source data. [file 41593_2023_1387_MOESM16_ESM.xlsx]

## Sheet: ED.Fig.4h
CS probability (%), 1 Hz						CS probability (%), 2 Hz						CS probability (%), 10 Hz
1	2	3	4	5		1	2	3	4	5		1	2	3	4	5
100	68.9655	103.448	110.345	96.5517		100	96.6667	90	76.6667	106.667		100	37.037	3.7037	3.7037	14.8148
100	78.5714	100	82.1429	107.143		100	110.714	117.857	100	85.7143		100	20	6.66667	13.3333	6.66667
100	116.667	125	112.5	108.333		100	89.1892	83.7838	91.8919	91.8919		100	58.0645	67.7419	54.8387	51.6129
100	116.667	141.667	116.667	108.333		100	141.667	125	108.333	116.667		100	36.6667	46.6667	30	40
100	89.4737	100	97.3684	89.4737		100	88.8889	91.6667	102.778	100		100	14.2857	53.5714	14.2857	17.8571
100	100	103.226	74.1935	100		100	85.7143	77.1429	85.7143	88.5714		100	0	0	0	0
100	80	88	84	80		100	81.25	106.25	100	68.75		100	36.3636	36.3636	36.3636	36.3636
100	107.692	126.923	96.1538	115.385		100	75	96.875	87.5	84.375		100	44.4444	33.3333	44.4444	22.2222
100	104.545	86.3636	113.636	136.364		100	114.286	100	119.048	90.4762		100	60	50	60	50
100	104.545	113.636	86.3636	100		100	91.6667	104.167	95.8333	91.6667		100	37.037	5.55556	0	3.7037
100	84.8485	81.8182	81.8182	84.8485		100	62.8571	91.4286	88.5714	71.4286		100	76	8	12	32
100	91.6667	66.6667	87.5	79.1667		100	88.8889	105.556	116.667	105.556		100	48	40	20	20
100	153.846	107.692	92.3077	100								100	52.1739	43.4783	56.5217	34.7826
												100	21.7391	30.4348	13.0435	26.087
												100	25	29.1667	25	8.33333
												100	56	52	52	32
												100	10.3448	27.5862	17.2414	6.89655
												100	48.2759	20.6897	27.5862	17.2414
												100	30.4348	30.4348	34.7826	21.7391
												100	34.4828	27.5862	24.1379	20.6897
												100	60	11.4286	14.2857	22.8571
												100	37.5	8.33333	20.8333	16.6667
												100	41.3793	41.3793	41.3793	34.4828
												100	26.087	21.7391	43.4783	21.7391
												100	47.8261	52.1739	60.8696	60.8696
												100	41.9355	45.1613	22.5806	29.0323
												100	50	44.4444	44.4444	11.1111
												100	17.3913	21.7391	21.7391	8.69565
												100	73.3333	53.3333	46.6667	33.3333
												100	50	9.09091	22.7273	18.1818
												100	64.2857	42.8571	42.8571	42.8571
												100	17.3913	34.7826	30.4348	21.7391
												100	35.2941	32.3529	29.4118	41.1765
												100	45.4545	18.1818	9.09091	22.7273
												100	27.027	40.5405	35.1351	27.027
												100	32.2581	58.0645	25.8065	25.8065
