# Supplementary material for: Excitatory nucleo-olivary pathway shapes cerebellar outputs for motor control
Source: Nat Neurosci. 2023 Jul 20;26(8):1394–406. doi: 10.1038/s41593-023-01387-4 (PMC10400430; doi:10.1038/s41593-023-01387-4)
Supplement: Source Data Extended Data Fig. 5 — Statistical source data. [file 41593_2023_1387_MOESM17_ESM.xlsx]

## Sheet: ED.Fig.5d
Trough timing (ms)
10ms	250ms	500ms
35	100	50
30	95	55
45	100	95
30	95	55
30	60	60
30	50	95
90	95	50
100	55	55
65	50	55
95	90	55
95	70	70
50	75	90
65	50	55
85	55	55
65	90	70
35	95	95
50	70	90
35	55	95
90	60	95
95	95	75
80	70	95
100	55	95
90	95	95
40	95	50
55	55	50
40	55	50
100	55	50
100	50	100
40	55	55
35	60	95
40	60	50
35	55	55
45	55	65
60	55	70
60	70	65
60	40	60
55	55	70
55	40	85
50		60
50		45
55		60

## Sheet: ED.Fig.5h
10-ms opto			250-ms opto			500-ms opto
CS	FN trough		CS	FN trough		CS	FN trough
85	200		290	365		560	635
140	210		340	440		550	635
65	105		320	360		540	600
195	100		310	340		585	650
120	160		345	380		560	630
130	140		335	360		600	590
95	140		350	360		540	645
100	165		310	385		540	590
85	105		300	370		555	595
110	105		310	415		535	650
120			315	390		520	610
155			305	340		545	590
85			310	370		540	650
25			415	345		540	585
230			295	390		555	615
85			305			545	585
90			305			550	615
55			305			550	555
95			305			550	575
80			300			550
			315			555
			315
			310
			295
			310
