# Supplementary material for: Excitatory nucleo-olivary pathway shapes cerebellar outputs for motor control
Source: Nat Neurosci. 2023 Jul 20;26(8):1394–406. doi: 10.1038/s41593-023-01387-4 (PMC10400430; doi:10.1038/s41593-023-01387-4)
Supplement: Source Data Extended Data Fig. 6 — Statistical source data. [file 41593_2023_1387_MOESM18_ESM.xlsx]

## Sheet: ED.Fig.6d
Trough timing (ms)
10ms	250ms	500ms
35	35	35
50	55	50
70	50	55
50	55	45
35	50	40
45	35	40
55	70	45
40	40	40
65	50	55
50	30	40
65	60	40
65	50	45
45		65
40
40
55
45
45
50
40
40
50
50
40
45
50
65
45
40
50
45
45
50
60
50
50
40
65
65
45

## Sheet: ED.Fig.6f
Trough timing (ms)
10ms	250ms	500ms
35	35	35
50	55	50
75	50	55
50	55	45
35	50	40
45	35	40
55	100	45
65	40	40
50	50	55
70	30	40
65	60	40
45		100
40
40
55
45
45
50
40
40
50
50
40
45
50
65
45
40
50
45
80
