# Supplementary material for: Excitatory nucleo-olivary pathway shapes cerebellar outputs for motor control
Source: Nat Neurosci. 2023 Jul 20;26(8):1394–406. doi: 10.1038/s41593-023-01387-4 (PMC10400430; doi:10.1038/s41593-023-01387-4)
Supplement: Source Data Extended Data Fig. 7 — Statistical source data. [file 41593_2023_1387_MOESM19_ESM.xlsx]

## Sheet: ED.Fig.7b
Normalized projection density (%)
Medulla	Cerebellum	Midbrain	Pons	Thalamus	Hypothalamus
31.99	22.47	23.32	6.44	14.14	1.65
29.6	24.97	20.99	15.09	8.5	0.85
46.05	7.81	18.8	14.02	10.74	2.6

## Sheet: D.Fig.7c
Normalized projection density (%)
Medulla		Cerebellum		Midbrain		Pons		Thalamus		Hypothalamus
ipsi	contra	ipsi	contra	ipsi	contra	ipsi	contra	ipsi	contra	ipsi	contra
2.23	29.76	17.42	5.04	2.04	21.28	1.32	5.12	1.85	12.29	0.07	1.58
9.71	19.89	18.84	6.13	4.39	16.6	5.51	9.58	3.05	5.44	0.25	0.6
0.43	46.05	19.77	5.4	1.32	18.8	1.11	14.02	3.19	10.74	0.11	2.6

## Sheet: D.Fig.7d
Normalized projection density (%)
Regions	mouse1	mouse2	mouse3
Midbrain reticular nucleus	8.04	9.72	8.34
Medullary reticular nucleus, ventral part	3.63	2.35	10.93
Gigantocellular reticular nucleus	3.63	4.65	8.11
Periaqueductal gray	6.32	4.48	3.02
Intermediate reticular nucleus	2.2	2.22	6.14
Ventral medial nucleus of the thalamus	3.63	2.54	3.68
Medial vestibular nucleus	1.14	4.31	3.46
Inferior olivary complex	2.93	1.89	3.95
Pontine reticular nucleus, caudal part	0.95	2.5	3.77
Mediodorsal nucleus of thalamus	2.02	0.98	2.6
Nucleus of the solitary tract	2.45	1.66	1
Spinal vestibular nucleus	0.86	3.68	0.41
Pontine reticular nucleus	1.29	1.64	1.92
Declive (VI)	2.83	1.33	0.63
Parabrachial nucleus	0.72	2.89	0.72
Uvula (IX)	2.58	1.37	0.24
Ventral anterior-lateral complex of the thalamus	1.71	1.11	0.39
Pyramus (VIII)	2	0.67	0.53
Parvicellular reticular nucleus	0.36	0.72	1.9
Red nucleus	0.53	1.06	1.16
Central lateral nucleus of the thalamus	1.34	0.67	0.6
Folium-tuber vermis (VII)	0.69	0.96	0.94
Dorsal column nuclei	2.4	0.07	0.08
Cuneate nucleus	2.4	0.07	0.08
Hypoglossal nucleus	1.4	0.19	0.95
Zona incerta	0.93	0.46	1.15
Pontine central gray	0.42	1.21	0.86
External cuneate nucleus	2.11	0.27	0.07
Superior central nucleus raphe	0.82	1.38	0.16
Lobule III	0.32	1.13	0.85
Medullary reticular nucleus, dorsal part	0.69	0.34	1.19
Pretectal region	0.72	0.66	0.8
Nodulus (X)	0.18	1.81	0.12
Lobules IV-V	0.36	1.25	0.23
Perihypoglossal nuclei	0.65	0.81	0.35
Ventral posterior complex of the thalamus	0.66	0.78	0.33
Lingula (I)	0.69	0.76	0.2
Paragigantocellular reticular nucleus	0.22	0.8	0.62
Lobule II	0.56	0.69	0.28
Paragigantocellular reticular nucleus, dorsal part	0.21	0.77	0.54
Nucleus prepositus	0.38	0.76	0.32
Superior colliculus, motor related, intermediate white layer	0.76	0.45	0.23
Ansiform lobule	0.32	0.59	0.52
Parafascicular nucleus	0.83	0.02	0.52
Lateral vestibular nucleus	0.44	0.79	0.11
Paracentral nucleus	0.62	0.36	0.35
Nucleus of Darkschewitsch	0.19	0.86	0.27
Pedunculopontine nucleus	0.47	0.4	0.42
Superior colliculus, motor related, intermediate gray layer	0.83	0.34	0.04
Interstitial nucleus of Cajal	0.21	0.7	0.24
Anterior pretectal nucleus	0.32	0.45	0.36
