# Supplementary material for: Excitatory nucleo-olivary pathway shapes cerebellar outputs for motor control
Source: Nat Neurosci. 2023 Jul 20;26(8):1394–406. doi: 10.1038/s41593-023-01387-4 (PMC10400430; doi:10.1038/s41593-023-01387-4)
Supplement: Source Data Extended Data Fig. 9 — Statistical source data. [file 41593_2023_1387_MOESM20_ESM.xlsx]

## Sheet: ED.Fig.9c
Evoked saccade amplitude-velocity correlation
Amplitude (°)	Velocity (°/s)
2.62839	93.6525
2.87508	136.507
6.88619	285.474
7.84414	377.435
7.88728	374.034
9.63207	312.014
10.3924	401.262
10.9968	440.872
11.6358	471.851
12.5619	440.789
12.5785	372.412
12.9436	537.653
13.9029	416.324
14.3124	585.528
14.4306	670.518
14.7689	365.765
14.9228	548.501
14.9359	664.916
14.9476	457.921
16.0208	592.321
16.3719	727.408
16.9788	759.195
17.9428	803.118
19.2851	841.627
20.3403	769.908

## Sheet: ED.Fig.9d
Evoked saccade amplitude-velocity correlation
Mouse 1			Mouse 2			Mouse 3			Mouse 4			Mouse 5			Mouse 6			Mouse 7			Mouse 8			Mouse 9
Amplitude (°)	Velocity (°/s)		Amplitude (°)	Velocity (°/s)		Amplitude (°)	Velocity (°/s)		Amplitude (°)	Velocity (°/s)		Amplitude (°)	Velocity (°/s)		Amplitude (°)	Velocity (°/s)		Amplitude (°)	Velocity (°/s)		Amplitude (°)	Velocity (°/s)		Amplitude (°)	Velocity (°/s)
2.62839	93.6525		9.8972	349.998		10.9857	450.449		3.59651	202.779		4.84545	143.213		8.27307	325.646		2.67476	113.058		6.04655	273.023		6.5423	297.495
2.87508	136.507		9.28938	223.097		5.52289	270.015		5.13168	175.138		2.51403	160.851		9.86875	443.602		3.17093	162.89		12.4652	318.305		6.89019	342.7
6.88619	285.474		7.1069	238.255		7.81581	324.561		1.90022	98.7494		4.66523	174.036		4.24085	159.333		5.1035	230.072		9.02733	302.051		4.36752	224.886
7.84414	377.435		1.46657	82.5406		3.58978	131.584		5.1795	222.639		2.91533	212.235		8.77114	431.067		6.29376	225.695		6.95218	188.187		4.63752	212.518
7.88728	374.034		1.68983	94.3081		10.8391	399.427		3.16024	177.323		6.16527	315.904		7.45812	369.811		8.48445	351.645		5.7344	254.878		2.59038	165.309
9.63207	312.014		2.57601	94.6759		7.83589	364.486		4.10735	212.811		3.88064	171.705		3.87917	221.263		4.06357	196.068		2.43767	111.449		5.89712	271.386
10.3924	401.262		4.65139	193.38		7.03026	239.853		4.60122	285.599		3.03283	94.9335		4.24372	195.596		2.98308	125.077		7.34726	398.715		2.75967	187.751
10.9968	440.872		3.97809	158.021		8.72428	350.29		3.11275	109.294		5.43027	155.357		4.13282	169.373		4.81358	180.714		6.47526	255.777		3.52274	218.874
11.6358	471.851		4.8275	192.78		9.12211	393.571		3.54086	199.764		4.154	146.559		4.31534	181.504		9.67127	291.664		12.6011	434.23		3.78042	182.904
12.5619	440.789		5.90034	246.483		11.9359	592.75		5.40106	232.286		2.7953	154.922		3.60357	154.359		6.33646	267.318		4.98015	170.072		1.87675	63.0913
12.5785	372.412		2.48733	93.0682		5.90136	229.946					2.92258	116.321		1.52503	117.443		4.37528	164.674		7.09624	279.487		3.86068	211.644
12.9436	537.653		5.7491	225.192		6.71377	276.999								4.08303	173.528		6.12103	337.883		9.28388	358.055		3.85972	185.373
13.9029	416.324		6.52021	256.104		5.21214	210.321								6.09312	321.347		3.8889	114.846		5.76437	328.065		4.0747	221.797
14.3124	585.528		5.13262	202.698		7.91112	323.442								3.93698	132.707		11.6197	454.917		7.64476	302.987		2.12412	155.224
14.4306	670.518		4.18461	176.59		8.44549	392.182								4.65808	191.662		5.84868	259.108		5.41519	187.143		4.04812	272.674
14.7689	365.765		6.21812	253.564		7.39164	373.765											4.86477	191.844		9.11269	338.411		4.14781	209.673
14.9228	548.501		5.81189	235.434		6.03841	230.19											6.97471	321.727		2.71745	130.279		15.095	529.808
14.9359	664.916		5.60586	209.256		5.3277	238.142														5.28503	145.695		9.19688	403.831
14.9476	457.921		6.31491	245.028		9.57439	385.224														9.46266	397.452		4.37275	198.034
16.0208	592.321		6.64705	262.865		6.14089	195.487														3.95849	154.919		4.14836	261.504
16.3719	727.408		6.48425	264.517		4.56999	168.505														7.75276	380.586		4.68732	211.406
16.9788	759.195		6.52285	242.377		9.22042	365.841														3.98824	246.288		2.97981	145.317
17.9428	803.118		7.73475	314.894		4.81351	180.031														10.8719	346.328		3.72806	171.852
19.2851	841.627		4.63785	183.654		7.16474	297.836														9.48926	204.47		2.40413	125.25
20.3403	769.908		5.46563	222.655		5.77228	223.877														5.46998	219.661		4.23966	211.237
			6.95518	252.9		8.16868	305.199																	4.91115	302.489
			5.62954	233.764		3.99654	158.926																	4.37415	224.014
			5.73526	228.136		6.02835	219.141																	6.33804	371.818
			6.59393	277.104		7.0481	266.489																	3.70279	236.899
			4.92841	199.57		5.97279	263.176																	4.0456	246.934
			3.76105	138.967																				4.34805	230.667
			7.04791	234.613																				4.46662	172.634
			5.25952	205.045																				4.02827	214.237
			3.3664	151.527																				6.03918	304.835
			4.94743	207.464
			4.77625	174.084
			6.10971	261.766
			6.29364	262.032
			3.81389	144.129
			4.29031	157.869

## Sheet: ED.Fig.9f
Saccade onset					Post-saccadic drift					Peak amplitude					Peak velocity
1.15mW	1.60mW	2.15mW	3.00mW		1.15mW	1.60mW	2.15mW	3.00mW		1.15mW	1.60mW	2.15mW	3.00mW		1.15mW	1.60mW	2.15mW	3.00mW
120	60.8333	57.9167	56		0.225229	0.337829	0.663929	0.426409		2.09288	5.31442	4.18627	4.18903		79.679	203.319	167.903	161.5
55	47.5	46.1111	46.8		0.0136495	0.0454276	0.289589	0.556236		6.22956	8.00613	7.24788	9.73151		315.929	264.667	283.687	380.957
55	78.3333	29.2857	71		0.0161181	0.258115	0.381759	0.385144		3.09578	4.61821	6.71476	3.45386		219.313	173.667	273.863	165.988
85	87.5	90.625	85.6667		0.0180902	0.433168	0.687257	0.404753		4.44777	3.41928	3.60506	4.30363		178.908	159.266	166.463	195.004
49	54	55	60.5882			0.288551	0.38635	0.6612		3.27799	3.7588	4.35822	4.44064		141.234	154.778	165.047	187.105
130	85.4545	89	80.5882		0.412426	0.45064	0.120466	0.520088		3.30018	4.13643	3.87663	3.88566		91.7399	200.108	182.727	197.655
52.5	60.625	55.7143	53.5		0.155901	0.197514	0.0862684	0.0615574		4.46889	5.13677	5.94772	5.888		268.448	199.781	255.608	245.119
72	41.25	57.8571	48.1818		0.560084	0.25104	0.221116	0.636606		3.79547	2.53845	2.44064	3.36105		123.348	117.868	112.541	146.579
62	52.8571	62.5	55		0.451739	0.359601	0.566533	0.676831		6.59013	4.10998	6.66285	6.27081		282.582	198.499	244.273	238.934

## Sheet: ED.Fig.9h
Saccade-trial probability					Post-saccadic drift				Saccade onset				Peak amplitude				Peak velocity
10ms	50ms	250ms	500ms		50ms	250ms	500ms		50ms	250ms	500ms		50ms	250ms	500ms		50ms	250ms	500ms
6.66667	62.7907	88.8889	60		3.14443	0.426409	0.304417		43.7037	56	46.2963		5.61256	4.18903	6.77914		233.398	161.5	254.401
4.7619	62	48.9796	50		3.02607	0.556236	0.27237		47.7419	46.8	47.5		8.91895	9.73151	9.3031		394.53	380.957	360.927
6.52174	31.7073	22.7273	47.6191		4.55535	0.385144	0.388513		65.7692	71	80.75		3.96842	3.45386	3.21661		206.775	165.988	157.783
0	36	30	26		1.36024	0.404753	0.194599		72.5	85.6667	89.6154		2.39611	4.30363	5.72838		107.067	195.004	219.282
0	39.0244	36.9565	48.9362		0.995579	0.6612	0.260316		66.5625	60.5882	56.9565		1.99697	4.44064	5.16456		110.7	187.105	224.655
0	32	85	56.0976		0.211695	0.520088	0.00363391		49.6875	80.5882	80.6522		5.00597	3.88566	4.16549		226.614	197.655	180.942
0	58.1395	61.2245	55.102		0.820344	0.0615574	0.0996405		47.6	53.5	58.8889		6.10308	5.888	5.13148		287.196	245.119	222.437
24.4898	28.5714	22.9167	26.6667		2.99469	0.636606	0.499379		45.4167	48.1818	45.8333		2.94241	3.36105	2.71415		125.885	146.579	113.655
2.17391	43.4783	54.3478	52.1739		2.01754	0.676831	0.284081		52.25	55	54.7917		6.873	6.27081	7.87367		317.895	238.934	304.374
