# Supplementary material for: Excitatory nucleo-olivary pathway shapes cerebellar outputs for motor control
Source: Nat Neurosci. 2023 Jul 20;26(8):1394–406. doi: 10.1038/s41593-023-01387-4 (PMC10400430; doi:10.1038/s41593-023-01387-4)
Supplement: Source Data Extended Data Fig. 10 — Statistical source data. [file 41593_2023_1387_MOESM21_ESM.xlsx]

## Sheet: ED.Fig.10c
Evoked movement angle-velocity correlation
Turning angle (°)	Velocity (cm/s)
28.1497	15.3062
78.6657	32.9776
12.5809	8.69296
26.632	11.859
33.6924	20.4918
43.56	14.8486
49.3056	36.6583
1.20924	3.83688
15.1535	16.4907
74.2961	31.138
3.80893	9.85223
16.8747	17.5797
19.789	19.3979
46.9579	14.1377
22.9822	12.5267
43.9305	15.4373
44.9153	27.3511
63.9656	20.0022
10.3729	6.97812
19.9052	18.8408
28.9052	17.0292
42.379	24.3339
33.1144	22.797
17.9088	9.27417
37.4851	24.2001
25.4749	24.3995
67.5547	25.2091
23.0553	16.4659
26.6258	14.9609
24.1782	13.5375
41.4846	16.0288
15.0246	11.415

## Sheet: ED.Fig.10d
Evoked movement angle-velocity correlation
Mouse 1			Mouse 2			Mouse 3			Mouse 4			Mouse 5			Mouse 6			Mouse 7			Mouse 8			Mouse 9
Turning angle (°)	Velocity (cm/s)		Turning angle (°)	Velocity (cm/s)		Turning angle (°)	Velocity (cm/s)		Turning angle (°)	Velocity (cm/s)		Turning angle (°)	Velocity (cm/s)		Turning angle (°)	Velocity (cm/s)		Turning angle (°)	Velocity (cm/s)		Turning angle (°)	Velocity (cm/s)		Turning angle (°)	Velocity (cm/s)
28.1497	15.3062		16.1242	9.51925		59.1442	17.5468		29.8396	15.5381		2.2893	0.646432		38.4421	11.0456		17.6418	14.674		52.7193	22.5066		26.6432	9.64008
78.6657	32.9776		44.6497	25.7406		17.8236	8.09176		11.7198	19.9815		29.6756	8.3044		13.3001	2.20867		35.6495	13.4131		6.04471	13.1445		19.9546	10.5198
12.5809	8.69296		48.0638	23.7215		33.9096	9.14224		0.416595	1.51967		48.3866	23.9555		43.1554	8.15833		53.6131	7.67551		53.0948	19.2125		34.2604	16.6156
26.632	11.859		43.3205	7.88629		2.40281	8.21507		59.5323	20.357		24.125	8.75642		42.8409	15.7779		26.6309	14.127		32.2196	13.6798		10.1081	9.81007
33.6924	20.4918		36.2239	18.4598		26.9353	17.3964		15.5624	11.2529		24.1908	10.7079		23.6553	1.52956		20.8009	13.4722		49.479	18.0318		23.4036	23.2628
43.56	14.8486		5.86337	9.78997		34.9743	15.1271		39.0573	18.0252		16.4229	3.36974		7.87794	2.28019		65.6064	32.0893		15.7725	8.06905		40.2607	18.5914
49.3056	36.6583		67.7056	22.23		28.6118	14.5849		33.8823	22.6132		54.3864	17.5509		13.2542	3.94846		25.9938	22.2034		10.7061	13.198		3.06906	7.82643
1.20924	3.83688		40.2925	17.4675		19.9776	16.0623		4.42818	22.1753		12.1319	6.89467		14.2114	3.34269		40.787	10.96		81.5454	16.6099		38.9442	29.7007
15.1535	16.4907		29.482	9.12604		33.4339	11.5318		49.0467	17.7267		14.3006	4.915		5.68364	4.68231		59.7951	19.0901		11.8257	10.9917
74.2961	31.138		31.1154	18.6088		21.8454	17.014		46.0286	30.7515		46.4635	15.4292		0	11.2951		16.5927	7.98597		59.0565	14.925
3.80893	9.85223		48.2502	17.034		17.6928	19.715		15.098	13.8407		15.9559	11.1284		17.8614	5.10428		15.7131	5.51026		19.2519	9.19136
16.8747	17.5797		27.0368	13.697		30.7559	11.7627		59.188	16.8658		6.3919	3.45357		13.7383	3.98336		44.3674	22.1853
19.789	19.3979		29.3457	15.7489		32.4564	9.62639		19.7529	15.6289		41.0537	15.2054		41.5047	10.1577		38.0498	11.1751
46.9579	14.1377		39.9927	15.7197		36.9996	16.5087		39.4527	21.1141		7.21117	2.24932		13.3754	9.82376		27.8564	11.8788
22.9822	12.5267		39.2718	25.4471		2.96982	5.81338		5.96529	13.8639		5.38849	1.06936		3.22023	2.99238		8.50574	13.378
43.9305	15.4373		0.601139	15.2913		29.1348	7.8379		26.7348	12.2615		9.57291	2.62994		27.7001	8.82834		25.2445	10.4568
44.9153	27.3511		29.5609	26.8708		36.1549	16.5265		49.437	20.9783		32.1633	8.36161					28.0585	18.4257
63.9656	20.0022		19.5666	19.8986		33.2593	3.65185		36.744	26.3654								19.4245	17.0204
10.3729	6.97812		38.3001	22.8873		17.145	3.64596		61.7786	19.5811								29.0036	10.7685
19.9052	18.8408		31.0056	19.2383		11.4748	1.72319		39.1935	15.6734								35.899	16.6846
28.9052	17.0292		40.188	21.9407		19.4454	3.3604		27.2951	8.17042
42.379	24.3339		36.9106	19.8936		19.2062	7.66779		49.7877	11.0497
33.1144	22.797		16.7388	9.43686		13.9694	7.25793		54.6133	20.3548
17.9088	9.27417					14.7764	2.24505
37.4851	24.2001
25.4749	24.3995
67.5547	25.2091
23.0553	16.4659
26.6258	14.9609
24.1782	13.5375
41.4846	16.0288
15.0246	11.415

## Sheet: ED.Fig.10f
Probability					Movement onset					Timing of peak velocity					Peak velocity
1.15mW	1.60mW	2.15mW	3.00mW		1.15mW	1.60mW	2.15mW	3.00mW		1.15mW	1.60mW	2.15mW	3.00mW		1.15mW	1.60mW	2.15mW	3.00mW
34.1463	61.9048	65.9574	69.7674		44.6429	54.4231	44.3548	54.1667		101.786	97.6923	109.516	94.8333		3.41585	9.07522	12.7121	15.8631
40.8163	38.2979	75	70.8333		54	38.3333	44.5455	46.4706		112.75	70.8333	110.151	92.3913		5.38807	3.02419	5.3623	11.3577
91.1111	84	62.5	68.1818		42.3171	33.9286	30.5	44.5		106.829	94.8809	94	94.8438		6.51411	9.25418	10.0755	15.1103
89.3617	82.0513	75	76		40.1191	30.9375	39.697	35.7895		93.9286	98.2812	85.4545	109.054		5.40567	9.73196	7.2454	15.8875
26.5306	51.1628	40.8163	37.5		52.6923	79.0909	52.25	54.7222		93.0769	134.091	107.75	112.344		6.29228	5.03214	6.63972	8.07462
12.2449	25	36	31.7073		56.6667	57.9167	62.7778	63.8462		82.5	100.417	110	97.2581		4.07188	7.89108	3.23316	8.89675
42.5532	30.9524	41.6667	39.5349		51	64.2308	40.25	49.7059		109.5	121.154	122.25	103.269		6.27606	9.16639	5.7657	6.90232
20	35.4167	43.75	31.5789		51	49.4118	49.7619	64.1667		97	93.2353	110.714	119.63		6.36305	8.79936	13.3865	13.4648
16.6667	34.6939	54.7619	48		93.75	70.8824	60.6522	64.1304		115.625	105	94.3478	93.9583		7.05838	8.1219	10.7915	13.0378

## Sheet: ED.Fig.10h
Probability					Movement onset				Timing of peak velocity				Turning angle				Peak velocity
10ms	50ms	250ms	500ms		50ms	250ms	500ms		50ms	250ms	500ms		50ms	250ms	500ms		50ms	250ms	500ms
33.3333	71.1111	69.7674	61.7021		45	54.1667	42.5862		84.2188	99	94.8333		12.7481	33.7152	33.7801		11.7613	15.8631	12.5153
54.5455	72.7273	70.8333	48.9362		45.625	46.4706	50.6522		97.5	93.9706	92.3913		13.7802	26.3065	31.4089		8.40521	11.3577	11.2485
46.6667	71.7391	68.1818	64		41.0606	44.5	41.7188		75.6061	111.833	94.8438		28.5637	34.6761	47.5877		12.3749	15.1103	20.0084
56.5217	69.7674	76	78.7234		26.6667	35.7895	35.6757		88.8333	93.421	109.054		12.7567	31.3923	44.0809		9.94066	15.8875	18.7221
8.33333	66	37.5	68.0851		59.0909	54.7222	51.875		94.2424	130.278	112.344		7.37418	21.7864	36.2793		6.98204	8.07462	18.0386
14.2857	53.0612	31.7073	62		55.5769	63.8462	55.8064		85.7692	117.857	97.2581		13.3654	27.5568	34.8868		9.32812	8.89675	15.025
20.4082	50	39.5349	54.1667		51.1905	49.7059	47.6923		91.6667	101.177	103.269		11.0181	18.8131	40.0417		10.4741	6.90232	11.3744
11.1111	44	31.5789	47.9167		49.0909	64.1667	50.6522		91.3636	90.4167	119.63		17.8586	35.4875	36.5398		7.73122	13.4648	13.5892
22.9167	25.641	48	42		60.5556	64.1304	47.1429		108.889	106.087	93.9583		21.2097	32.2273	39.5392		11.1276	13.0378	15.182
